# Supplementary material for: A cross-sectional survey of knowledge, attitude and practice (KAP) towards COVID-19 pandemic among the Syrian residents
Source: BMC Public Health. 2021 Feb 5;21:296. doi: 10.1186/s12889-021-10353-3 (PMC7863039; doi:10.1186/s12889-021-10353-3)
Supplement: Supplementary file 2 — Additional file 2. Resopnse.variables.scores. Description of data: Data related to demographic characteristics, responses to KAP questions, and KAP scores. Responses are represented as 0 or 1. KAP scores represent the sum up of responses to each group questions. [file 12889_2021_10353_MOESM2_ESM.xlsx]

## Sheet: KAP SYRIA 5 May
Demographic characteristics																	Responses to Basic knowledge questions						Responses to attitude questions				Responses to practice questions								Scores
Gender	gender0	gendder1	Age	age0	age1	age2	Qualification	qual_0	qual_1	qual_2	Job	job0	job1	job2	job3	Residentsover60orless16	Q1Basicknowledge	Q2Basicknowledge	Q3Basicknowledge	Q4Basicknowledge	Q5Basicknowledge	Q6Basicknowledge	A1Attitude	A2Attitude	A4Attitude	A5Attitude	P1Practice	P2Practice	P3Practice	P4Practice	P5Practice	P6Practice	P7Practice	P8Practice	Kowledge Score	Attitude Score	Practice Score
0	1	0	1	0	1	0	2	0	0	1	3	0	0	0	1	1	1	0	1	0	1	0	1	1	1	0	0	1	1	1	1	0	0	0	3	3	5
0	1	0	1	0	1	0	2	0	0	1	3	0	0	0	1	1	1	0	1	1	1	1	1	1	1	0	1	1	1	1	1	0	0	1	4	3	6
1	0	1	2	0	0	1	2	0	0	1	2	0	0	1	0	1	1	0	0	1	1	1	1	1	1	0	1	1	1	1	1	0	0	0	3	3	6
0	1	0	0	1	0	0	2	0	0	1	3	0	0	0	1	1	1	0	0	0	0	0	1	1	1	0	0	1	1	0	1	1	0	1	1	3	4
1	0	1	1	0	1	0	2	0	0	1	2	0	0	1	0	1	1	1	1	0	0	0	1	0	0	0	1	0	1	0	0	0	0	1	3	1	3
1	0	1	0	1	0	0	2	0	0	1	0	1	0	0	0	1	0	1	1	1	1	1	1	1	1	0	0	0	0	0	1	0	0	0	4	3	1
1	0	1	1	0	1	0	2	0	0	1	2	0	0	1	0	1	1	0	1	1	1	1	1	1	0	0	1	1	1	1	1	1	1	1	5	2	8
0	1	0	0	1	0	0	2	0	0	1	2	0	0	1	0	1	0	0	1	1	0	0	1	1	1	0	1	1	1	1	1	0	0	0	3	3	6
0	1	0	1	0	1	0	2	0	0	1	2	0	0	1	0	1	1	1	0	1	1	1	1	1	0	1	1	1	1	1	1	1	1	1	5	3	8
1	0	1	0	1	0	0	2	0	0	1	1	0	1	0	0	1	1	0	1	1	1	1	1	1	1	1	1	1	1	1	0	0	0	1	5	4	5
1	0	1	0	1	0	0	2	0	0	1	1	0	1	0	0	1	1	0	1	0	1	1	1	1	0	0	1	1	1	1	1	1	0	1	3	2	7
1	0	1	2	0	0	1	1	0	1	0	0	1	0	0	0	0	1	1	1	1	0	1	1	1	1	1	1	1	1	1	0	0	0	1	4	4	3
0	1	0	2	0	0	1	2	0	0	1	2	0	0	1	0	1	1	1	0	0	1	1	1	1	0	0	1	1	1	1	1	0	0	1	3	2	5
1	0	1	1	0	1	0	2	0	0	1	0	1	0	0	0	1	1	1	0	1	1	1	1	1	1	0	1	1	1	1	1	1	1	1	4	3	8
1	0	1	0	1	0	0	2	0	0	1	1	0	1	0	0	1	1	1	1	1	0	1	1	1	1	0	1	1	1	1	1	0	1	1	4	3	7
1	0	1	0	1	0	0	2	0	0	1	3	0	0	0	1	1	0	0	0	1	1	1	1	1	0	0	1	1	1	1	1	1	0	1	2	2	6
1	0	1	1	0	1	0	2	0	0	1	0	1	0	0	0	1	1	1	1	1	0	0	1	1	0	0	1	1	1	1	0	1	1	0	5	2	6
1	0	1	0	1	0	0	2	0	0	1	3	0	0	0	1	1	1	1	1	1	0	1	1	1	0	0	1	1	1	1	1	1	0	1	4	2	7
1	0	1	2	0	0	1	2	0	0	1	3	0	0	0	1	0	1	1	1	1	0	0	1	1	1	0	1	1	1	1	1	0	0	1	4	3	5
0	1	0	1	0	1	0	1	0	1	0	1	0	1	0	0	1	1	1	1	0	0	0	1	1	0	1	1	1	1	1	1	0	0	1	3	3	5
1	0	1	0	1	0	0	2	0	0	1	3	0	0	0	1	1	1	0	1	1	0	0	1	1	0	0	1	0	1	1	1	0	0	0	4	2	5
1	0	1	0	1	0	0	2	0	0	1	3	0	0	0	1	1	0	0	0	0	0	0	0	0	1	0	1	1	0	1	0	0	0	1	0	1	5
1	0	1	0	1	0	0	2	0	0	1	3	0	0	0	1	0	1	1	1	0	0	1	1	1	1	0	0	1	1	1	1	0	0	0	4	3	4
1	0	1	0	1	0	0	2	0	0	1	1	0	1	0	0	1	1	1	1	0	0	0	1	1	1	0	1	1	1	1	1	0	0	1	3	3	5
0	1	0	1	0	1	0	2	0	0	1	3	0	0	0	1	1	1	0	1	0	0	0	1	1	1	0	1	0	1	1	1	1	1	1	3	3	6
0	1	0	1	0	1	0	2	0	0	1	2	0	0	1	0	1	1	0	1	0	1	0	1	1	1	0	1	1	0	1	1	0	0	0	3	3	6
0	1	0	1	0	1	0	2	0	0	1	2	0	0	1	0	1	1	1	1	0	1	1	1	1	1	1	1	1	1	1	1	1	1	1	4	4	8
0	1	0	1	0	1	0	2	0	0	1	3	0	0	0	1	0	1	1	0	0	1	1	1	1	1	0	1	1	1	1	1	0	0	1	3	3	5
0	1	0	1	0	1	0	2	0	0	1	3	0	0	0	1	1	1	0	1	1	1	1	1	1	1	0	1	1	1	1	1	1	0	1	4	3	6
1	0	1	0	1	0	0	2	0	0	1	0	1	0	0	0	0	1	1	1	0	1	1	1	1	1	0	1	0	1	0	1	0	0	1	5	3	3
1	0	1	0	1	0	0	2	0	0	1	1	0	1	0	0	0	1	1	0	0	0	1	1	1	1	0	1	1	1	1	1	1	0	1	3	3	6
1	0	1	0	1	0	0	2	0	0	1	3	0	0	0	1	1	1	1	1	0	1	1	1	1	0	0	1	1	1	1	1	0	1	1	4	2	7
1	0	1	1	0	1	0	1	0	1	0	0	1	0	0	0	1	1	0	0	0	0	0	1	1	1	0	1	0	1	1	1	1	0	1	2	3	6
1	0	1	1	0	1	0	2	0	0	1	3	0	0	0	1	1	1	0	0	0	1	1	1	1	0	1	1	1	1	1	1	0	1	1	2	3	6
0	1	0	2	0	0	1	2	0	0	1	2	0	0	1	0	0	1	0	1	1	0	0	1	1	1	0	1	1	1	1	1	1	0	0	4	3	7
1	0	1	0	1	0	0	2	0	0	1	1	0	1	0	0	0	0	0	1	1	0	0	1	1	1	1	1	1	1	1	1	0	0	1	2	4	5
1	0	1	0	1	0	0	2	0	0	1	1	0	1	0	0	1	1	1	0	1	0	1	1	1	0	1	1	1	1	1	1	1	0	1	3	3	7
0	1	0	2	0	0	1	2	0	0	1	3	0	0	0	1	1	1	1	0	1	1	1	1	1	1	0	1	1	1	1	1	0	1	1	4	3	7
1	0	1	1	0	1	0	2	0	0	1	3	0	0	0	1	0	1	1	1	1	1	1	1	1	0	0	1	1	1	1	1	1	0	1	5	2	6
1	0	1	0	1	0	0	2	0	0	1	1	0	1	0	0	1	1	1	1	0	0	0	1	1	1	0	1	1	1	1	1	0	0	1	4	3	6
1	0	1	1	0	1	0	2	0	0	1	3	0	0	0	1	1	1	1	1	0	1	1	1	1	1	0	1	0	1	1	1	1	1	1	5	3	6
0	1	0	1	0	1	0	2	0	0	1	3	0	0	0	1	1	1	1	1	1	0	1	1	1	1	0	1	1	1	1	1	1	1	0	5	3	8
0	1	0	1	0	1	0	2	0	0	1	3	0	0	0	1	1	1	1	1	0	1	0	1	1	1	1	1	1	1	1	1	0	0	0	5	4	6
1	0	1	0	1	0	0	2	0	0	1	1	0	1	0	0	1	1	1	1	1	0	0	1	1	1	0	1	1	1	1	1	1	0	1	4	3	7
1	0	1	1	0	1	0	2	0	0	1	3	0	0	0	1	1	1	0	1	0	0	0	1	1	1	0	1	0	1	1	1	1	0	1	2	3	5
0	1	0	2	0	0	1	2	0	0	1	3	0	0	0	1	0	1	1	1	1	1	1	1	1	0	0	1	1	1	1	1	1	1	1	5	2	8
1	0	1	1	0	1	0	2	0	0	1	3	0	0	0	1	1	1	1	1	1	1	1	1	1	1	0	1	1	1	1	1	1	1	1	5	3	8
1	0	1	2	0	0	1	2	0	0	1	3	0	0	0	1	1	1	1	1	0	1	1	1	1	0	0	1	1	1	1	1	1	0	1	4	2	7
0	1	0	0	1	0	0	2	0	0	1	3	0	0	0	1	0	0	0	1	1	0	0	0	0	1	0	0	0	1	1	1	0	0	0	2	1	3
0	1	0	1	0	1	0	2	0	0	1	3	0	0	0	1	1	1	1	1	0	0	1	1	1	0	0	1	1	1	1	1	1	0	1	3	2	6
1	0	1	0	1	0	0	2	0	0	1	1	0	1	0	0	0	0	1	0	1	1	1	1	1	0	0	1	1	1	1	1	0	0	0	3	2	5
1	0	1	1	0	1	0	2	0	0	1	3	0	0	0	1	0	1	1	1	1	1	1	1	1	0	0	1	1	1	1	1	1	1	1	5	2	8
1	0	1	1	0	1	0	2	0	0	1	3	0	0	0	1	1	1	1	1	1	1	0	1	0	1	0	1	1	1	1	1	1	1	1	5	2	8
0	1	0	0	1	0	0	2	0	0	1	2	0	0	1	0	1	1	1	1	0	0	1	1	1	1	1	1	0	1	1	1	1	0	0	4	4	5
0	1	0	0	1	0	0	2	0	0	1	3	0	0	0	1	1	1	0	1	0	1	1	1	1	0	0	1	1	1	1	1	1	1	0	3	2	7
1	0	1	0	1	0	0	2	0	0	1	3	0	0	0	1	0	1	1	1	0	1	0	1	1	1	0	1	0	1	1	1	1	1	1	5	3	6
0	1	0	0	1	0	0	2	0	0	1	3	0	0	0	1	0	1	1	1	1	0	0	1	1	1	0	1	1	0	1	1	1	0	1	4	3	6
0	1	0	0	1	0	0	2	0	0	1	2	0	0	1	0	1	0	1	1	0	0	0	1	1	1	0	1	1	1	1	1	1	0	0	2	3	6
1	0	1	0	1	0	0	2	0	0	1	1	0	1	0	0	1	1	1	1	1	0	0	1	1	1	0	1	1	1	0	1	1	0	1	4	3	5
1	0	1	0	1	0	0	2	0	0	1	1	0	1	0	0	0	1	0	0	1	1	1	1	1	0	1	1	1	0	1	1	0	0	1	3	3	6
1	0	1	0	1	0	0	1	0	1	0	1	0	1	0	0	1	1	0	1	0	0	0	1	0	1	0	1	1	1	1	1	0	0	0	3	2	5
1	0	1	0	1	0	0	2	0	0	1	1	0	1	0	0	1	1	0	1	0	0	0	1	1	1	0	1	1	1	1	1	1	0	0	3	3	6
0	1	0	0	1	0	0	2	0	0	1	3	0	0	0	1	1	1	1	1	1	0	0	1	1	1	0	1	1	1	1	1	1	0	1	5	3	6
0	1	0	0	1	0	0	2	0	0	1	3	0	0	0	1	1	1	1	0	0	0	0	1	1	0	0	1	1	1	0	1	1	0	1	2	2	4
1	0	1	0	1	0	0	2	0	0	1	1	0	1	0	0	1	1	1	0	1	0	0	1	1	1	0	1	0	1	1	1	1	1	1	4	3	6
0	1	0	0	1	0	0	2	0	0	1	1	0	1	0	0	1	1	0	0	1	1	1	1	1	0	0	1	1	1	0	1	0	0	1	3	2	4
0	1	0	1	0	1	0	2	0	0	1	3	0	0	0	1	1	1	1	1	1	1	1	1	1	0	1	1	1	1	1	1	1	1	1	5	3	8
1	0	1	0	1	0	0	2	0	0	1	1	0	1	0	0	1	1	0	0	1	1	1	0	1	1	0	1	1	1	1	1	1	0	1	3	2	6
0	1	0	0	1	0	0	2	0	0	1	1	0	1	0	0	1	1	0	0	0	1	1	1	1	1	0	1	1	1	0	1	1	0	1	2	3	5
1	0	1	0	1	0	0	2	0	0	1	1	0	1	0	0	1	1	0	1	0	0	0	1	1	1	0	1	1	1	1	1	1	0	1	3	3	7
1	0	1	1	0	1	0	2	0	0	1	3	0	0	0	1	1	1	1	1	1	1	1	1	1	1	0	1	1	1	1	1	1	1	1	5	3	8
1	0	1	0	1	0	0	2	0	0	1	1	0	1	0	0	1	1	1	1	0	0	0	1	1	1	0	1	1	1	1	1	1	1	1	3	3	7
1	0	1	0	1	0	0	2	0	0	1	1	0	1	0	0	1	1	1	1	1	0	1	1	1	0	0	1	1	1	1	1	1	1	1	4	2	8
1	0	1	0	1	0	0	1	0	1	0	1	0	1	0	0	1	1	1	1	1	0	0	1	1	0	0	1	1	1	1	1	0	0	0	5	2	5
0	1	0	0	1	0	0	2	0	0	1	1	0	1	0	0	0	1	1	1	1	1	1	1	0	1	0	1	1	1	0	1	1	0	0	5	2	5
0	1	0	0	1	0	0	2	0	0	1	3	0	0	0	1	1	1	0	1	0	1	1	1	1	1	0	1	1	1	1	1	1	1	1	3	3	8
0	1	0	0	1	0	0	2	0	0	1	3	0	0	0	1	0	1	0	1	1	1	0	1	1	1	0	1	1	1	1	1	1	1	1	5	3	7
0	1	0	0	1	0	0	2	0	0	1	1	0	1	0	0	0	1	1	1	1	1	0	1	1	1	0	1	1	1	1	1	1	1	1	6	3	7
0	1	0	0	1	0	0	2	0	0	1	3	0	0	0	1	0	0	1	0	0	0	1	1	1	1	0	0	1	1	1	1	1	0	1	2	3	5
0	1	0	0	1	0	0	2	0	0	1	1	0	1	0	0	1	0	0	0	0	1	1	1	1	1	1	1	1	1	1	1	1	1	0	2	4	7
1	0	1	0	1	0	0	1	0	1	0	1	0	1	0	0	1	1	1	0	0	0	1	1	1	1	0	1	1	1	1	1	1	0	1	3	3	7
0	1	0	0	1	0	0	2	0	0	1	1	0	1	0	0	1	1	0	1	0	0	0	1	0	0	1	1	1	1	1	1	1	0	0	2	2	6
0	1	0	0	1	0	0	2	0	0	1	1	0	1	0	0	1	1	1	1	1	0	0	1	1	0	1	1	1	1	0	1	1	1	1	5	3	6
0	1	0	0	1	0	0	2	0	0	1	1	0	1	0	0	0	1	1	0	1	1	1	1	1	0	0	0	0	0	0	1	1	0	1	4	2	3
1	0	1	0	1	0	0	2	0	0	1	3	0	0	0	1	0	1	1	1	1	0	1	1	1	0	0	1	1	1	0	1	1	1	1	4	2	7
1	0	1	0	1	0	0	2	0	0	1	1	0	1	0	0	1	1	0	0	1	1	1	1	1	0	0	1	1	1	1	1	1	1	0	3	2	8
0	1	0	0	1	0	0	2	0	0	1	1	0	1	0	0	1	1	0	0	0	1	1	1	1	1	0	1	1	1	1	1	1	0	1	2	3	7
1	0	1	0	1	0	0	2	0	0	1	1	0	1	0	0	0	0	0	1	0	1	1	1	1	0	1	1	1	1	1	1	0	0	0	3	3	6
1	0	1	1	0	1	0	2	0	0	1	3	0	0	0	1	1	1	1	1	0	1	0	1	1	1	0	1	0	0	1	1	1	0	0	4	3	6
1	0	1	0	1	0	0	2	0	0	1	1	0	1	0	0	0	1	1	1	0	1	1	1	1	1	0	1	1	1	1	0	0	0	1	4	3	4
1	0	1	0	1	0	0	2	0	0	1	3	0	0	0	1	1	1	0	1	0	0	1	1	1	1	0	1	1	1	1	1	1	0	1	2	3	6
1	0	1	0	1	0	0	2	0	0	1	3	0	0	0	1	1	1	1	0	1	1	1	1	1	1	0	1	1	1	1	1	1	1	1	4	3	8
1	0	1	0	1	0	0	2	0	0	1	1	0	1	0	0	1	1	1	1	0	0	0	1	1	0	0	1	1	1	1	1	1	0	1	4	2	7
0	1	0	0	1	0	0	2	0	0	1	3	0	0	0	1	0	1	0	1	0	0	1	1	1	1	1	1	1	0	1	1	1	0	0	3	4	6
0	1	0	0	1	0	0	2	0	0	1	1	0	1	0	0	1	1	0	0	1	1	1	0	0	0	1	1	0	1	1	1	1	0	1	4	1	5
1	0	1	0	1	0	0	2	0	0	1	1	0	1	0	0	0	1	1	1	1	0	0	1	1	1	0	1	0	1	1	1	1	0	0	5	3	5
1	0	1	0	1	0	0	2	0	0	1	1	0	1	0	0	1	1	0	1	1	0	1	1	0	0	0	1	1	1	1	1	1	0	1	4	1	7
0	1	0	0	1	0	0	2	0	0	1	1	0	1	0	0	0	1	0	1	0	1	1	1	1	0	0	1	1	1	0	1	1	0	1	3	2	5
1	0	1	0	1	0	0	2	0	0	1	1	0	1	0	0	1	1	1	1	1	1	0	1	1	0	0	0	0	1	0	0	0	0	0	5	2	1
0	1	0	0	1	0	0	1	0	1	0	1	0	1	0	0	0	1	1	1	1	0	1	1	1	1	1	1	1	1	1	1	1	0	0	4	4	6
1	0	1	1	0	1	0	2	0	0	1	3	0	0	0	1	0	1	0	1	1	0	1	1	1	0	0	1	1	1	1	1	1	0	1	3	2	7
0	1	0	0	1	0	0	1	0	1	0	0	1	0	0	0	0	1	0	1	0	1	1	1	0	0	0	1	1	1	1	1	1	0	0	3	1	6
0	1	0	0	1	0	0	2	0	0	1	1	0	1	0	0	0	1	0	1	1	0	1	0	1	1	0	1	1	1	0	1	0	0	1	3	2	4
1	0	1	0	1	0	0	2	0	0	1	1	0	1	0	0	1	1	0	1	1	1	1	1	1	0	0	1	1	1	1	1	1	0	1	4	2	6
1	0	1	0	1	0	0	2	0	0	1	1	0	1	0	0	0	0	1	1	0	0	0	1	1	1	0	1	0	0	1	1	1	0	1	2	3	5
0	1	0	0	1	0	0	2	0	0	1	1	0	1	0	0	0	1	0	1	1	0	1	1	1	1	0	1	0	1	1	1	0	1	1	3	3	5
1	0	1	0	1	0	0	2	0	0	1	1	0	1	0	0	0	1	1	0	0	1	1	1	1	0	1	1	1	1	1	1	1	1	1	3	3	7
0	1	0	0	1	0	0	2	0	0	1	1	0	1	0	0	1	0	1	1	0	0	0	1	1	1	0	1	1	1	0	1	1	0	1	2	3	5
1	0	1	0	1	0	0	1	0	1	0	1	0	1	0	0	1	1	1	1	1	0	0	1	1	0	1	1	1	1	1	1	1	1	1	4	3	8
0	1	0	1	0	1	0	2	0	0	1	3	0	0	0	1	1	1	1	0	1	1	1	1	1	1	0	1	1	1	1	1	1	1	1	4	3	8
0	1	0	0	1	0	0	2	0	0	1	1	0	1	0	0	1	1	0	1	1	0	0	0	1	0	0	1	1	1	1	1	0	0	0	3	1	6
0	1	0	0	1	0	0	2	0	0	1	1	0	1	0	0	1	0	0	1	1	0	0	1	1	1	1	1	0	1	1	1	0	0	0	2	4	4
1	0	1	0	1	0	0	2	0	0	1	1	0	1	0	0	0	1	0	1	1	0	0	1	1	1	0	1	1	1	1	1	1	1	1	3	3	8
0	1	0	0	1	0	0	2	0	0	1	2	0	0	1	0	1	0	0	1	0	0	0	1	1	1	0	0	1	1	0	0	0	0	0	1	3	2
0	1	0	0	1	0	0	2	0	0	1	2	0	0	1	0	1	0	0	1	0	1	1	1	1	1	1	1	1	0	0	0	0	0	1	2	4	3
0	1	0	0	1	0	0	2	0	0	1	1	0	1	0	0	0	1	0	1	1	1	1	1	1	1	0	1	1	1	1	1	1	1	1	4	3	7
1	0	1	0	1	0	0	2	0	0	1	1	0	1	0	0	1	1	1	0	1	0	0	1	1	1	0	1	1	1	1	1	1	1	1	4	3	7
0	1	0	0	1	0	0	2	0	0	1	3	0	0	0	1	1	1	0	1	1	0	1	1	1	1	0	1	1	1	1	1	1	1	1	4	3	7
1	0	1	1	0	1	0	2	0	0	1	2	0	0	1	0	1	1	1	1	1	0	0	1	0	1	0	1	1	0	1	1	1	0	1	5	2	7
1	0	1	2	0	0	1	2	0	0	1	3	0	0	0	1	1	1	0	1	0	1	1	1	1	0	0	1	1	1	1	1	1	1	1	3	2	8
0	1	0	0	1	0	0	1	0	1	0	1	0	1	0	0	1	1	0	1	0	0	0	1	1	1	0	0	0	1	0	1	1	0	1	3	3	3
1	0	1	0	1	0	0	2	0	0	1	1	0	1	0	0	1	1	1	0	1	0	0	1	0	1	0	1	1	1	1	1	1	0	1	4	2	7
1	0	1	0	1	0	0	1	0	1	0	1	0	1	0	0	1	1	0	1	1	0	0	1	1	0	0	1	1	1	1	1	0	0	0	4	2	5
0	1	0	0	1	0	0	2	0	0	1	3	0	0	0	1	0	1	0	0	1	0	1	0	0	0	0	1	0	1	0	1	1	1	1	2	0	5
1	0	1	0	1	0	0	2	0	0	1	1	0	1	0	0	1	1	1	0	0	0	1	1	1	0	0	0	0	0	1	1	1	0	0	2	2	4
0	1	0	0	1	0	0	2	0	0	1	1	0	1	0	0	1	0	0	1	1	0	0	0	0	0	0	0	1	0	0	0	0	0	0	2	0	2
0	1	0	0	1	0	0	2	0	0	1	0	1	0	0	0	0	1	0	0	1	0	0	1	1	1	0	1	1	1	1	1	1	1	0	2	3	7
0	1	0	0	1	0	0	2	0	0	1	1	0	1	0	0	1	1	0	0	1	1	1	1	1	1	0	1	0	1	1	1	0	1	0	4	3	5
1	0	1	0	1	0	0	2	0	0	1	1	0	1	0	0	1	1	0	0	0	1	0	1	1	1	0	1	0	1	0	1	1	1	1	2	3	5
1	0	1	0	1	0	0	2	0	0	1	1	0	1	0	0	1	1	0	1	0	0	0	1	1	1	0	1	1	1	1	1	1	1	1	3	3	8
0	1	0	0	1	0	0	2	0	0	1	1	0	1	0	0	1	1	0	0	0	1	1	1	1	0	0	1	0	1	1	1	1	0	0	2	2	5
0	1	0	0	1	0	0	2	0	0	1	1	0	1	0	0	1	1	0	1	0	1	1	1	0	0	0	1	1	1	1	1	0	0	1	3	1	5
0	1	0	0	1	0	0	2	0	0	1	1	0	1	0	0	1	1	0	1	1	0	0	1	0	1	1	1	0	1	0	1	1	0	1	4	3	4
0	1	0	0	1	0	0	2	0	0	1	1	0	1	0	0	1	1	1	1	0	0	1	1	0	1	1	1	1	1	1	1	1	0	0	3	3	6
0	1	0	0	1	0	0	2	0	0	1	2	0	0	1	0	0	1	1	1	0	1	0	1	1	1	0	1	1	1	1	1	1	1	1	4	3	7
1	0	1	0	1	0	0	2	0	0	1	1	0	1	0	0	1	1	1	1	1	0	0	1	1	0	0	1	1	1	1	1	1	0	1	4	2	7
1	0	1	0	1	0	0	2	0	0	1	1	0	1	0	0	0	1	1	1	1	1	0	1	1	0	1	1	1	1	1	1	1	1	1	6	3	7
1	0	1	0	1	0	0	2	0	0	1	1	0	1	0	0	0	0	1	1	1	0	0	1	0	1	0	1	1	1	0	1	1	0	1	3	2	5
1	0	1	0	1	0	0	2	0	0	1	1	0	1	0	0	0	1	0	1	0	0	0	0	0	1	0	1	1	1	1	0	0	0	0	3	1	4
1	0	1	0	1	0	0	2	0	0	1	1	0	1	0	0	1	1	0	1	1	0	0	1	1	1	0	1	1	1	1	1	1	0	1	3	3	6
0	1	0	0	1	0	0	2	0	0	1	3	0	0	0	1	1	1	1	1	0	1	1	1	1	1	1	1	1	1	1	1	1	0	1	4	4	6
0	1	0	0	1	0	0	2	0	0	1	3	0	0	0	1	1	1	0	1	0	1	1	1	1	0	0	1	1	1	0	1	1	0	0	3	2	5
1	0	1	0	1	0	0	2	0	0	1	1	0	1	0	0	1	1	0	0	1	1	1	1	1	0	1	1	1	1	1	1	0	0	1	3	3	6
1	0	1	0	1	0	0	2	0	0	1	1	0	1	0	0	1	1	1	1	0	0	0	1	1	1	0	1	0	1	0	1	0	0	0	4	3	3
1	0	1	0	1	0	0	2	0	0	1	1	0	1	0	0	0	0	1	1	1	0	0	1	1	0	0	1	1	1	1	1	1	0	1	3	2	6
0	1	0	2	0	0	1	2	0	0	1	3	0	0	0	1	1	1	0	0	1	0	0	0	0	0	0	1	1	1	1	1	0	0	0	2	0	6
1	0	1	0	1	0	0	2	0	0	1	1	0	1	0	0	1	1	0	1	1	0	0	1	0	0	1	1	1	1	1	1	1	1	1	3	2	8
1	0	1	0	1	0	0	2	0	0	1	1	0	1	0	0	1	1	1	1	0	1	1	1	1	0	1	1	1	1	1	1	1	1	1	4	3	7
1	0	1	0	1	0	0	1	0	1	0	1	0	1	0	0	1	1	1	1	0	0	0	1	1	1	0	1	1	1	0	1	1	0	0	4	3	5
1	0	1	0	1	0	0	2	0	0	1	1	0	1	0	0	1	1	1	1	1	0	0	1	1	0	1	1	1	1	1	1	1	0	1	4	3	6
0	1	0	0	1	0	0	2	0	0	1	1	0	1	0	0	1	1	0	1	1	0	0	1	1	1	0	1	1	1	0	1	1	0	1	4	3	5
1	0	1	0	1	0	0	2	0	0	1	1	0	1	0	0	1	1	1	1	1	0	0	1	0	0	0	1	1	1	0	0	1	0	1	5	1	4
1	0	1	0	1	0	0	2	0	0	1	1	0	1	0	0	1	1	1	1	0	0	0	1	1	1	0	1	1	1	1	1	1	1	1	4	3	8
0	1	0	2	0	0	1	2	0	0	1	3	0	0	0	1	1	0	0	0	0	0	0	1	0	1	0	1	1	1	1	1	0	0	1	0	2	6
1	0	1	0	1	0	0	2	0	0	1	0	1	0	0	0	1	1	1	1	1	1	1	1	1	0	0	1	0	1	0	1	1	1	0	5	2	5
1	0	1	0	1	0	0	2	0	0	1	1	0	1	0	0	1	1	0	0	0	0	1	1	1	0	0	1	1	1	0	1	0	0	0	2	2	5
1	0	1	0	1	0	0	2	0	0	1	1	0	1	0	0	0	1	1	1	1	0	0	1	1	0	0	1	0	0	0	0	0	0	1	4	2	2
1	0	1	0	1	0	0	2	0	0	1	1	0	1	0	0	1	1	0	1	0	1	1	1	1	1	0	1	1	1	0	1	1	0	0	3	3	6
0	1	0	1	0	1	0	2	0	0	1	2	0	0	1	0	1	1	0	1	0	1	1	1	1	1	0	1	1	1	1	1	1	1	1	3	3	8
1	0	1	0	1	0	0	2	0	0	1	1	0	1	0	0	1	1	1	1	0	1	1	1	1	0	0	1	1	1	1	1	1	0	1	5	2	7
1	0	1	0	1	0	0	2	0	0	1	1	0	1	0	0	1	1	0	1	1	0	0	1	1	0	0	1	1	1	1	1	1	0	1	3	2	7
1	0	1	0	1	0	0	2	0	0	1	1	0	1	0	0	1	1	1	1	0	1	1	1	1	1	0	1	1	0	1	1	1	1	0	4	3	8
0	1	0	0	1	0	0	2	0	0	1	1	0	1	0	0	0	1	1	0	1	1	1	1	1	0	0	1	1	1	0	1	1	0	1	4	2	5
0	1	0	0	1	0	0	2	0	0	1	1	0	1	0	0	1	1	0	0	1	1	0	1	1	1	0	1	1	1	1	1	1	0	0	3	3	7
1	0	1	1	0	1	0	2	0	0	1	3	0	0	0	1	1	1	1	1	1	0	0	1	1	1	0	1	1	1	1	1	1	0	1	4	3	7
1	0	1	0	1	0	0	2	0	0	1	1	0	1	0	0	1	1	0	0	1	0	0	1	1	1	0	0	1	1	0	0	0	0	1	3	3	1
0	1	0	0	1	0	0	2	0	0	1	1	0	1	0	0	1	1	1	1	1	1	1	1	1	0	0	1	1	1	1	1	1	1	1	5	2	8
0	1	0	2	0	0	1	2	0	0	1	3	0	0	0	1	0	0	0	1	0	1	0	1	1	0	0	0	1	1	1	1	1	0	1	2	2	6
1	0	1	0	1	0	0	2	0	0	1	1	0	1	0	0	1	1	1	0	0	0	0	1	1	1	0	1	1	1	0	1	1	1	1	3	3	7
1	0	1	0	1	0	0	2	0	0	1	1	0	1	0	0	0	1	1	1	1	0	1	1	0	0	1	1	1	1	1	1	1	0	1	4	2	5
1	0	1	0	1	0	0	2	0	0	1	3	0	0	0	1	0	1	1	0	1	1	1	1	1	1	0	1	1	1	1	0	0	0	0	4	3	5
1	0	1	0	1	0	0	2	0	0	1	1	0	1	0	0	0	0	0	0	0	1	1	1	0	0	0	0	0	0	0	1	1	0	0	1	1	3
0	1	0	0	1	0	0	2	0	0	1	3	0	0	0	1	1	1	1	1	1	1	0	1	1	1	0	1	0	1	0	1	0	0	1	6	3	3
1	0	1	0	1	0	0	2	0	0	1	1	0	1	0	0	1	1	0	1	0	1	0	1	1	0	0	1	1	1	1	1	0	0	1	3	2	5
0	1	0	0	1	0	0	2	0	0	1	3	0	0	0	1	0	1	0	1	0	0	0	0	1	1	0	1	0	1	1	1	1	0	1	2	2	6
1	0	1	0	1	0	0	2	0	0	1	1	0	1	0	0	1	1	0	1	1	0	0	1	1	1	0	1	1	1	1	1	1	0	1	4	3	7
1	0	1	0	1	0	0	2	0	0	1	1	0	1	0	0	1	0	0	1	1	0	1	1	1	0	0	1	1	1	1	1	1	0	1	2	2	7
1	0	1	0	1	0	0	1	0	1	0	0	1	0	0	0	1	0	0	1	1	1	0	1	0	0	1	1	0	0	1	1	0	1	0	3	2	6
0	1	0	0	1	0	0	2	0	0	1	1	0	1	0	0	1	1	1	1	1	0	1	1	1	1	0	1	1	1	1	1	1	0	1	4	3	7
1	0	1	0	1	0	0	2	0	0	1	1	0	1	0	0	1	1	0	1	1	0	0	1	1	0	0	1	1	1	1	1	1	0	1	3	2	6
0	1	0	1	0	1	0	2	0	0	1	2	0	0	1	0	1	1	0	0	0	0	0	1	0	1	0	1	1	1	1	1	1	1	1	1	2	7
0	1	0	2	0	0	1	2	0	0	1	3	0	0	0	1	0	1	0	1	1	0	0	1	1	0	0	1	1	1	1	1	0	0	1	3	2	5
1	0	1	0	1	0	0	2	0	0	1	1	0	1	0	0	1	0	1	1	1	0	1	1	1	1	1	1	1	1	1	1	1	0	0	3	4	7
1	0	1	2	0	0	1	2	0	0	1	3	0	0	0	1	0	1	1	0	1	1	1	1	1	0	0	1	1	1	1	1	1	1	1	4	2	8
0	1	0	0	1	0	0	2	0	0	1	1	0	1	0	0	1	1	0	0	1	1	1	1	1	1	0	1	1	1	1	1	1	1	1	3	3	8
1	0	1	0	1	0	0	2	0	0	1	3	0	0	0	1	0	1	1	0	1	1	1	1	1	0	0	1	1	1	1	1	1	0	1	4	2	7
1	0	1	0	1	0	0	2	0	0	1	1	0	1	0	0	1	0	1	1	1	0	0	1	0	1	0	1	1	1	0	1	1	0	0	3	2	6
0	1	0	1	0	1	0	2	0	0	1	3	0	0	0	1	1	1	1	1	0	0	0	1	1	0	0	1	1	1	1	1	1	0	0	3	2	6
1	0	1	1	0	1	0	2	0	0	1	3	0	0	0	1	1	1	0	1	1	0	0	1	1	0	0	1	1	1	1	1	0	0	0	3	2	5
0	1	0	2	0	0	1	2	0	0	1	3	0	0	0	1	1	1	1	1	1	0	0	1	1	1	0	1	1	1	0	1	0	0	1	5	3	4
0	1	0	0	1	0	0	2	0	0	1	1	0	1	0	0	1	1	0	1	0	0	0	1	1	1	0	0	0	1	0	1	1	0	1	2	3	3
1	0	1	0	1	0	0	2	0	0	1	1	0	1	0	0	1	1	0	1	0	0	0	1	1	1	0	1	1	1	1	1	1	1	1	3	3	8
1	0	1	0	1	0	0	2	0	0	1	0	1	0	0	0	1	1	0	1	0	1	0	1	1	1	0	1	1	1	1	1	1	0	0	3	3	7
1	0	1	0	1	0	0	2	0	0	1	3	0	0	0	1	1	1	0	0	0	1	0	1	1	0	0	1	1	1	1	0	0	1	1	2	2	4
1	0	1	1	0	1	0	2	0	0	1	3	0	0	0	1	0	1	1	0	0	1	1	1	1	1	0	1	1	1	1	1	1	0	1	4	3	7
1	0	1	0	1	0	0	2	0	0	1	1	0	1	0	0	1	1	0	0	1	0	1	1	1	0	0	1	1	1	1	1	1	1	1	2	2	7
1	0	1	0	1	0	0	2	0	0	1	2	0	0	1	0	1	1	1	1	1	0	0	1	1	1	0	1	0	1	0	0	1	1	1	5	3	4
1	0	1	0	1	0	0	2	0	0	1	0	1	0	0	0	1	1	0	1	0	1	1	1	0	0	0	1	1	1	1	1	1	1	1	3	1	7
1	0	1	0	1	0	0	1	0	1	0	1	0	1	0	0	0	1	0	0	1	1	1	1	1	0	0	1	1	1	1	1	1	0	0	3	2	6
0	1	0	1	0	1	0	2	0	0	1	3	0	0	0	1	1	0	0	0	0	0	0	1	1	0	0	1	1	0	1	1	1	0	1	0	2	6
1	0	1	0	1	0	0	2	0	0	1	3	0	0	0	1	1	1	0	1	0	0	1	1	1	1	0	1	1	1	1	1	1	0	0	2	3	6
1	0	1	0	1	0	0	2	0	0	1	3	0	0	0	1	1	1	0	0	0	0	0	0	0	1	0	1	1	1	0	1	0	0	1	1	1	4
1	0	1	0	1	0	0	2	0	0	1	1	0	1	0	0	1	1	1	1	0	0	1	1	1	0	1	1	0	1	1	1	1	1	0	3	3	6
0	1	0	0	1	0	0	2	0	0	1	3	0	0	0	1	0	1	0	1	0	1	1	1	1	0	0	1	1	1	1	1	1	0	1	4	2	7
1	0	1	0	1	0	0	2	0	0	1	0	1	0	0	0	1	1	1	1	1	1	1	0	0	1	0	1	1	1	1	1	0	0	1	6	1	5
1	0	1	0	1	0	0	2	0	0	1	1	0	1	0	0	1	1	0	1	0	0	0	1	1	1	0	1	1	1	1	1	1	1	1	2	3	7
1	0	1	0	1	0	0	2	0	0	1	1	0	1	0	0	0	1	0	1	1	0	1	1	1	0	1	1	1	1	1	1	1	0	0	3	3	6
1	0	1	0	1	0	0	2	0	0	1	1	0	1	0	0	1	1	1	0	1	0	1	1	1	1	0	1	1	1	1	0	0	0	0	3	3	4
0	1	0	2	0	0	1	2	0	0	1	3	0	0	0	1	1	1	0	1	0	1	1	1	1	1	0	1	1	1	0	1	1	0	1	4	3	6
0	1	0	0	1	0	0	2	0	0	1	1	0	1	0	0	1	1	0	1	1	1	1	1	1	1	0	1	1	1	0	1	0	0	1	4	3	5
1	0	1	0	1	0	0	2	0	0	1	1	0	1	0	0	1	1	0	0	1	0	1	1	1	0	0	1	1	1	1	1	1	1	1	2	2	8
1	0	1	1	0	1	0	2	0	0	1	3	0	0	0	1	1	1	1	1	1	1	1	1	1	1	0	1	1	1	1	1	1	1	1	6	3	8
0	1	0	0	1	0	0	2	0	0	1	3	0	0	0	1	1	1	1	0	1	0	1	1	1	1	0	1	0	1	1	1	1	0	1	3	3	5
1	0	1	0	1	0	0	2	0	0	1	3	0	0	0	1	1	1	1	1	0	0	0	1	0	0	1	0	0	0	0	0	0	0	0	4	2	0
1	0	1	0	1	0	0	2	0	0	1	1	0	1	0	0	1	1	1	1	1	1	0	1	1	1	0	1	1	1	1	1	1	0	1	5	3	6
1	0	1	0	1	0	0	2	0	0	1	3	0	0	0	1	1	1	1	1	0	0	1	1	1	0	0	0	1	1	1	1	1	1	1	3	2	6
1	0	1	0	1	0	0	2	0	0	1	1	0	1	0	0	1	1	0	1	1	1	1	1	1	1	1	1	1	1	0	1	0	1	1	4	4	5
1	0	1	0	1	0	0	2	0	0	1	1	0	1	0	0	1	1	1	1	1	0	0	1	1	0	0	1	1	1	1	1	0	0	1	4	2	5
0	1	0	0	1	0	0	2	0	0	1	2	0	0	1	0	1	1	0	1	1	1	0	1	0	1	0	1	0	1	1	1	1	0	1	5	2	5
1	0	1	1	0	1	0	2	0	0	1	3	0	0	0	1	1	0	1	1	1	0	0	1	1	0	0	1	1	1	1	0	1	1	1	3	2	7
1	0	1	0	1	0	0	2	0	0	1	1	0	1	0	0	0	1	0	0	1	0	0	0	0	1	0	1	1	1	1	1	0	1	1	2	1	6
1	0	1	1	0	1	0	2	0	0	1	3	0	0	0	1	1	1	0	1	0	0	0	1	1	0	0	1	1	1	1	1	0	0	0	2	2	5
1	0	1	0	1	0	0	2	0	0	1	1	0	1	0	0	1	1	1	1	1	0	0	1	0	1	0	1	1	1	1	1	1	0	0	5	2	6
0	1	0	0	1	0	0	2	0	0	1	1	0	1	0	0	0	0	0	1	0	1	1	1	1	1	0	1	1	1	0	1	1	0	1	2	3	6
0	1	0	1	0	1	0	1	0	1	0	3	0	0	0	1	1	1	1	0	0	1	1	1	1	0	0	1	1	1	1	1	1	1	1	3	2	7
1	0	1	0	1	0	0	2	0	0	1	1	0	1	0	0	1	1	1	1	0	0	0	1	0	0	0	1	1	1	1	1	1	0	0	4	1	7
1	0	1	0	1	0	0	2	0	0	1	3	0	0	0	1	1	1	0	1	0	1	1	1	1	0	0	1	0	1	1	1	1	0	1	3	2	6
0	1	0	0	1	0	0	2	0	0	1	3	0	0	0	1	1	0	1	1	1	1	0	1	1	1	1	1	1	1	1	1	1	0	1	4	4	7
0	1	0	2	0	0	1	2	0	0	1	2	0	0	1	0	1	0	0	1	1	1	1	1	1	1	0	1	1	1	1	1	1	0	1	4	3	7
1	0	1	0	1	0	0	2	0	0	1	1	0	1	0	0	0	1	1	1	0	0	0	1	0	1	0	1	1	1	1	1	1	1	1	4	2	7
1	0	1	2	0	0	1	2	0	0	1	3	0	0	0	1	0	1	1	0	0	0	1	1	0	0	0	1	1	1	1	1	1	0	1	3	1	7
0	1	0	0	1	0	0	2	0	0	1	1	0	1	0	0	1	1	1	0	0	1	1	1	1	0	0	1	1	1	1	1	1	0	1	4	2	6
1	0	1	2	0	0	1	2	0	0	1	0	1	0	0	0	1	1	1	1	1	1	1	1	1	1	0	1	1	1	1	1	1	1	1	6	3	8
1	0	1	0	1	0	0	2	0	0	1	1	0	1	0	0	0	1	0	1	0	1	1	1	1	1	0	1	1	1	1	1	1	0	1	4	3	7
1	0	1	0	1	0	0	2	0	0	1	0	1	0	0	0	1	1	0	0	0	1	1	1	1	0	0	1	1	1	1	1	1	0	1	2	2	6
1	0	1	1	0	1	0	2	0	0	1	3	0	0	0	1	1	1	0	0	0	1	0	1	0	0	0	1	0	1	1	1	1	0	1	3	1	6
1	0	1	1	0	1	0	2	0	0	1	3	0	0	0	1	1	1	0	1	1	1	1	1	1	0	0	1	1	1	1	1	1	1	1	4	2	7
0	1	0	1	0	1	0	2	0	0	1	3	0	0	0	1	1	1	1	1	0	0	1	1	0	1	0	1	0	1	1	1	1	0	1	3	2	5
1	0	1	0	1	0	0	2	0	0	1	1	0	1	0	0	1	1	0	1	0	0	1	1	1	0	1	1	1	1	1	1	1	1	1	2	3	7
1	0	1	1	0	1	0	2	0	0	1	3	0	0	0	1	1	1	0	0	0	1	1	1	0	1	0	1	1	1	1	1	1	0	1	2	2	7
1	0	1	1	0	1	0	2	0	0	1	3	0	0	0	1	1	1	0	0	0	1	0	1	1	1	0	1	0	1	1	1	0	0	1	2	3	5
0	1	0	0	1	0	0	2	0	0	1	3	0	0	0	1	1	1	1	0	1	0	1	1	1	1	0	1	1	1	1	1	0	0	1	4	3	5
0	1	0	1	0	1	0	2	0	0	1	3	0	0	0	1	1	1	0	1	1	1	0	1	1	1	1	1	1	1	1	1	1	1	1	4	4	8
1	0	1	0	1	0	0	2	0	0	1	2	0	0	1	0	1	1	0	1	1	1	0	1	1	0	1	1	1	1	1	1	1	0	1	4	3	7
0	1	0	0	1	0	0	2	0	0	1	3	0	0	0	1	0	1	1	1	1	0	0	1	0	1	0	1	1	1	1	1	1	0	1	5	2	7
1	0	1	0	1	0	0	2	0	0	1	3	0	0	0	1	1	1	0	1	1	0	0	1	1	0	0	1	1	1	1	1	0	0	1	4	2	5
1	0	1	2	0	0	1	2	0	0	1	2	0	0	1	0	1	1	1	1	1	0	0	1	1	1	0	1	1	1	1	0	1	0	1	5	3	6
0	1	0	0	1	0	0	1	0	1	0	1	0	1	0	0	1	0	0	0	0	0	1	1	1	0	0	1	1	1	1	1	1	1	1	1	2	7
1	0	1	1	0	1	0	2	0	0	1	3	0	0	0	1	1	1	1	1	1	1	1	1	1	1	0	1	1	1	1	1	1	0	1	5	3	7
0	1	0	0	1	0	0	2	0	0	1	2	0	0	1	0	1	1	1	1	1	1	1	1	1	0	1	1	1	0	0	1	0	0	0	5	3	5
0	1	0	1	0	1	0	2	0	0	1	3	0	0	0	1	1	1	1	1	1	0	0	0	0	1	0	1	1	0	0	1	1	1	1	5	1	7
0	1	0	1	0	1	0	2	0	0	1	3	0	0	0	1	1	1	1	0	0	1	1	1	1	0	0	1	1	0	1	1	1	0	1	3	2	7
1	0	1	0	1	0	0	2	0	0	1	1	0	1	0	0	1	1	0	1	1	0	0	1	1	1	0	1	1	1	1	1	1	0	0	3	3	7
0	1	0	1	0	1	0	2	0	0	1	2	0	0	1	0	1	0	1	1	1	0	0	1	1	1	1	1	1	1	1	1	1	0	1	3	4	6
0	1	0	1	0	1	0	2	0	0	1	3	0	0	0	1	1	1	1	1	0	0	0	1	1	1	0	1	1	1	1	1	0	0	0	4	3	6
1	0	1	1	0	1	0	2	0	0	1	3	0	0	0	1	1	1	1	1	1	1	1	1	1	1	0	1	1	1	1	1	1	1	1	6	3	8
1	0	1	0	1	0	0	2	0	0	1	1	0	1	0	0	1	1	1	1	1	0	0	1	1	1	1	1	1	1	1	1	1	0	1	5	4	7
0	1	0	1	0	1	0	2	0	0	1	3	0	0	0	1	1	1	0	1	1	1	1	0	0	1	0	1	1	1	1	1	0	0	1	4	1	5
1	0	1	0	1	0	0	2	0	0	1	1	0	1	0	0	1	1	1	1	0	0	0	1	1	1	0	1	1	1	1	1	1	1	1	3	3	8
1	0	1	0	1	0	0	2	0	0	1	0	1	0	0	0	1	1	1	1	0	0	0	0	1	0	0	1	1	1	0	1	0	0	0	3	1	4
1	0	1	0	1	0	0	2	0	0	1	1	0	1	0	0	0	1	1	1	0	1	1	1	1	0	0	1	0	1	1	1	1	0	1	4	2	6
1	0	1	1	0	1	0	2	0	0	1	3	0	0	0	1	1	1	0	1	1	1	1	1	1	1	0	1	0	1	1	1	0	0	0	5	3	5
1	0	1	0	1	0	0	2	0	0	1	2	0	0	1	0	1	1	1	1	1	0	1	1	1	1	0	1	1	1	1	1	1	1	0	5	3	8
0	1	0	1	0	1	0	2	0	0	1	3	0	0	0	1	1	0	1	1	0	0	0	0	0	1	0	0	1	1	1	1	1	0	0	3	1	6
1	0	1	1	0	1	0	2	0	0	1	3	0	0	0	1	1	1	0	1	1	1	1	1	1	1	0	1	1	1	1	1	1	0	0	5	3	7
0	1	0	1	0	1	0	2	0	0	1	2	0	0	1	0	1	0	0	1	0	1	1	0	0	0	1	1	1	1	1	1	1	0	1	2	1	6
0	1	0	1	0	1	0	2	0	0	1	2	0	0	1	0	1	0	0	1	0	0	0	0	0	1	0	0	0	1	0	0	0	0	0	1	1	0
1	0	1	1	0	1	0	2	0	0	1	3	0	0	0	1	1	1	0	0	1	0	1	1	1	1	0	1	1	1	1	1	1	0	1	3	3	7
0	1	0	0	1	0	0	2	0	0	1	1	0	1	0	0	0	1	1	0	1	0	1	1	1	1	0	1	0	0	1	1	1	0	0	3	3	6
1	0	1	1	0	1	0	2	0	0	1	3	0	0	0	1	0	1	1	1	1	1	1	1	1	1	0	1	0	1	1	1	1	0	1	6	3	4
0	1	0	2	0	0	1	2	0	0	1	3	0	0	0	1	1	1	0	0	1	0	1	1	0	0	0	1	1	1	1	1	1	0	1	2	1	7
1	0	1	1	0	1	0	2	0	0	1	0	1	0	0	0	1	1	1	1	1	0	0	0	0	0	0	1	1	1	1	1	1	0	1	4	0	6
1	0	1	0	1	0	0	2	0	0	1	0	1	0	0	0	1	1	0	1	0	0	0	1	1	0	1	1	1	1	1	1	1	0	0	2	3	6
0	1	0	0	1	0	0	2	0	0	1	1	0	1	0	0	1	1	1	1	1	1	0	1	1	1	0	1	1	1	1	1	1	1	0	6	3	8
0	1	0	0	1	0	0	2	0	0	1	3	0	0	0	1	0	1	1	1	1	0	0	1	1	0	1	1	1	1	1	1	1	1	1	4	3	7
1	0	1	0	1	0	0	2	0	0	1	1	0	1	0	0	1	1	0	1	1	0	0	1	1	0	0	1	1	1	1	1	1	0	1	3	2	7
0	1	0	1	0	1	0	2	0	0	1	3	0	0	0	1	0	0	0	1	1	1	1	1	1	1	0	1	1	1	1	1	1	0	1	3	3	6
1	0	1	0	1	0	0	2	0	0	1	3	0	0	0	1	0	1	1	0	0	0	0	1	1	1	0	1	0	1	0	1	1	0	0	3	3	4
1	0	1	0	1	0	0	2	0	0	1	1	0	1	0	0	1	1	1	1	0	0	0	0	0	0	0	1	0	1	1	1	1	0	1	3	0	5
0	1	0	1	0	1	0	2	0	0	1	3	0	0	0	1	1	1	1	1	0	0	0	1	1	0	1	1	0	0	1	1	1	0	1	3	3	4
0	1	0	0	1	0	0	2	0	0	1	1	0	1	0	0	0	1	1	1	0	1	1	1	1	0	0	1	1	1	1	1	1	0	1	4	2	7
0	1	0	0	1	0	0	2	0	0	1	1	0	1	0	0	1	1	1	1	1	0	1	1	1	0	0	0	1	1	0	1	1	0	1	4	2	4
0	1	0	1	0	1	0	2	0	0	1	3	0	0	0	1	1	1	0	1	1	1	1	1	1	1	0	1	1	1	1	1	1	1	1	4	3	8
0	1	0	1	0	1	0	2	0	0	1	3	0	0	0	1	1	1	0	1	0	0	0	1	1	0	0	1	1	1	1	0	1	1	1	3	2	7
1	0	1	0	1	0	0	2	0	0	1	1	0	1	0	0	1	0	0	1	0	1	1	1	1	0	0	1	1	1	1	1	1	1	1	3	2	8
0	1	0	0	1	0	0	2	0	0	1	1	0	1	0	0	1	1	0	1	1	1	0	1	0	1	1	1	1	1	1	1	1	1	1	5	3	7
1	0	1	1	0	1	0	2	0	0	1	3	0	0	0	1	1	1	1	1	1	1	1	1	1	0	1	1	1	1	1	1	1	0	0	5	3	6
1	0	1	2	0	0	1	2	0	0	1	3	0	0	0	1	1	1	0	0	1	1	0	1	1	1	0	1	1	1	1	1	1	1	1	3	3	7
1	0	1	2	0	0	1	2	0	0	1	3	0	0	0	1	0	1	1	1	0	1	0	1	1	0	0	1	1	1	1	1	1	1	1	4	2	8
1	0	1	0	1	0	0	2	0	0	1	3	0	0	0	1	1	0	0	1	1	1	1	1	1	0	1	1	1	1	1	1	1	1	1	4	3	8
1	0	1	0	1	0	0	2	0	0	1	3	0	0	0	1	1	1	1	1	1	1	0	1	1	0	0	1	1	1	1	1	1	0	1	5	2	7
1	0	1	0	1	0	0	2	0	0	1	1	0	1	0	0	1	1	1	1	1	0	0	1	1	1	0	1	0	1	1	1	1	0	1	4	3	6
1	0	1	0	1	0	0	2	0	0	1	3	0	0	0	1	1	1	1	1	0	1	0	1	1	1	0	1	1	1	1	1	1	0	0	4	3	7
1	0	1	0	1	0	0	2	0	0	1	1	0	1	0	0	1	1	1	1	1	0	0	1	1	1	0	1	1	1	1	1	1	1	1	5	3	7
1	0	1	0	1	0	0	1	0	1	0	1	0	1	0	0	0	1	1	1	1	0	1	1	1	0	1	1	0	1	1	1	1	1	0	4	3	6
1	0	1	0	1	0	0	2	0	0	1	1	0	1	0	0	0	0	0	1	0	0	0	1	1	1	0	1	1	1	1	1	1	0	0	2	3	7
1	0	1	0	1	0	0	2	0	0	1	1	0	1	0	0	0	1	1	1	1	0	0	1	1	1	0	1	1	1	1	1	1	1	1	4	3	7
1	0	1	1	0	1	0	2	0	0	1	3	0	0	0	1	1	1	1	1	0	0	0	0	0	1	0	1	1	1	1	0	1	0	0	3	1	5
0	1	0	1	0	1	0	2	0	0	1	3	0	0	0	1	1	1	1	1	1	1	1	1	1	1	0	1	0	0	0	1	1	0	0	5	3	4
1	0	1	0	1	0	0	2	0	0	1	1	0	1	0	0	0	1	1	1	0	0	1	1	0	1	0	1	1	1	1	1	0	0	1	3	2	6
1	0	1	0	1	0	0	2	0	0	1	1	0	1	0	0	1	1	1	1	0	0	0	1	1	1	0	1	1	1	1	1	1	0	0	4	3	6
0	1	0	0	1	0	0	2	0	0	1	1	0	1	0	0	1	1	1	1	1	1	0	1	0	1	1	1	1	1	1	1	1	0	1	6	3	7
1	0	1	1	0	1	0	2	0	0	1	3	0	0	0	1	1	1	1	1	1	0	0	1	0	1	0	1	0	0	1	0	0	0	1	5	2	4
0	1	0	1	0	1	0	2	0	0	1	3	0	0	0	1	1	1	1	1	0	1	0	1	1	1	0	1	1	1	1	1	1	1	0	5	3	8
0	1	0	1	0	1	0	2	0	0	1	3	0	0	0	1	1	1	1	1	1	0	1	1	1	1	1	1	1	1	1	1	1	1	1	4	4	8
0	1	0	2	0	0	1	2	0	0	1	2	0	0	1	0	1	1	1	1	1	0	0	1	1	0	0	1	1	1	1	0	0	1	1	5	2	6
0	1	0	2	0	0	1	2	0	0	1	2	0	0	1	0	1	1	1	1	1	0	0	1	1	0	0	1	1	1	1	0	0	1	1	5	2	6
0	1	0	0	1	0	0	2	0	0	1	1	0	1	0	0	0	1	0	1	1	0	0	1	0	1	0	1	1	1	1	1	1	1	1	3	2	8
1	0	1	0	1	0	0	2	0	0	1	0	1	0	0	0	1	1	1	1	1	0	0	0	0	1	0	1	1	1	1	1	1	0	1	4	1	6
1	0	1	1	0	1	0	1	0	1	0	0	1	0	0	0	1	0	1	1	0	0	0	0	0	1	0	0	1	1	0	0	0	0	0	3	1	2
0	1	0	2	0	0	1	2	0	0	1	2	0	0	1	0	1	1	0	0	1	1	1	1	1	1	0	1	1	0	0	1	1	0	1	4	3	6
1	0	1	0	1	0	0	2	0	0	1	1	0	1	0	0	1	1	1	0	0	0	1	1	1	0	0	1	1	1	1	1	1	0	1	2	2	6
0	1	0	1	0	1	0	2	0	0	1	3	0	0	0	1	1	1	0	1	0	1	0	1	1	1	0	1	1	1	1	1	1	0	0	3	3	7
1	0	1	0	1	0	0	2	0	0	1	1	0	1	0	0	0	1	0	1	0	1	1	1	1	0	0	1	1	0	0	0	0	0	1	3	2	3
1	0	1	0	1	0	0	2	0	0	1	1	0	1	0	0	0	0	1	1	1	1	1	1	1	0	0	1	1	1	1	1	1	0	0	4	2	6
1	0	1	0	1	0	0	2	0	0	1	3	0	0	0	1	0	1	1	1	0	1	1	1	1	0	0	1	1	1	1	1	1	1	1	4	2	8
0	1	0	1	0	1	0	2	0	0	1	3	0	0	0	1	0	1	0	1	1	0	0	1	1	1	1	1	1	1	1	1	1	1	1	3	4	7
1	0	1	0	1	0	0	2	0	0	1	1	0	1	0	0	1	1	1	1	1	0	1	1	1	0	1	1	1	1	1	1	1	1	1	4	3	8
1	0	1	0	1	0	0	2	0	0	1	1	0	1	0	0	0	1	1	0	1	1	1	1	1	0	0	1	1	1	1	1	1	1	1	4	2	8
1	0	1	0	1	0	0	2	0	0	1	1	0	1	0	0	1	1	1	1	1	1	1	1	1	0	0	1	1	1	1	1	1	0	1	5	2	7
1	0	1	0	1	0	0	2	0	0	1	1	0	1	0	0	1	1	0	1	1	0	1	1	1	1	0	1	0	1	1	1	1	0	0	4	3	6
1	0	1	0	1	0	0	2	0	0	1	3	0	0	0	1	1	1	0	1	1	0	0	1	0	1	0	1	1	1	1	1	0	0	0	4	2	4
1	0	1	0	1	0	0	2	0	0	1	1	0	1	0	0	0	1	0	1	1	0	0	1	0	1	0	1	1	1	1	1	1	0	1	3	2	6
1	0	1	1	0	1	0	2	0	0	1	3	0	0	0	1	1	1	0	1	1	1	1	1	1	1	0	1	1	1	1	1	1	0	1	4	3	6
1	0	1	0	1	0	0	2	0	0	1	1	0	1	0	0	1	1	1	1	1	0	1	0	1	0	1	1	1	1	1	1	1	0	1	4	2	6
1	0	1	0	1	0	0	2	0	0	1	3	0	0	0	1	1	0	1	1	0	0	1	1	1	1	0	1	0	1	1	1	1	0	1	2	3	6
1	0	1	1	0	1	0	2	0	0	1	3	0	0	0	1	1	1	0	1	1	1	1	1	1	0	0	1	1	1	1	1	1	0	1	4	2	6
1	0	1	0	1	0	0	2	0	0	1	1	0	1	0	0	0	1	0	1	0	0	0	1	1	1	0	1	1	1	1	0	1	0	1	3	3	6
0	1	0	2	0	0	1	2	0	0	1	3	0	0	0	1	0	1	1	1	0	1	1	1	1	1	0	1	1	1	1	1	1	0	1	4	3	7
1	0	1	0	1	0	0	2	0	0	1	3	0	0	0	1	0	1	1	1	1	0	1	1	0	0	1	1	1	1	1	1	1	1	1	4	2	7
1	0	1	1	0	1	0	2	0	0	1	3	0	0	0	1	1	1	1	1	0	0	0	1	1	0	0	1	1	1	1	1	0	0	0	4	2	6
0	1	0	2	0	0	1	2	0	0	1	3	0	0	0	1	1	1	0	1	1	0	1	1	1	1	0	1	1	1	1	1	1	0	1	3	3	7
0	1	0	1	0	1	0	2	0	0	1	3	0	0	0	1	1	1	1	1	1	1	1	1	1	0	0	1	1	1	1	1	1	1	1	5	2	8
0	1	0	1	0	1	0	2	0	0	1	3	0	0	0	1	1	1	1	0	0	1	0	1	1	1	0	1	1	1	1	1	1	0	0	3	3	6
0	1	0	0	1	0	0	1	0	1	0	1	0	1	0	0	0	0	0	1	1	1	1	1	0	1	1	1	1	1	1	1	1	0	0	3	3	7
1	0	1	0	1	0	0	2	0	0	1	1	0	1	0	0	1	1	0	1	0	0	0	1	1	0	1	1	1	1	1	1	1	0	1	3	3	6
0	1	0	0	1	0	0	2	0	0	1	3	0	0	0	1	0	1	1	1	1	1	1	1	1	1	0	1	0	1	0	1	0	0	0	5	3	3
1	0	1	0	1	0	0	2	0	0	1	3	0	0	0	1	1	1	1	1	0	0	1	1	1	1	0	1	1	1	1	1	1	1	0	3	3	7
1	0	1	0	1	0	0	2	0	0	1	0	1	0	0	0	0	1	0	1	1	0	0	1	1	0	0	1	1	1	1	0	1	0	0	3	2	6
1	0	1	0	1	0	0	2	0	0	1	2	0	0	1	0	1	0	1	1	1	0	1	1	1	0	0	1	1	1	1	1	1	1	1	4	2	8
0	1	0	0	1	0	0	2	0	0	1	1	0	1	0	0	1	1	0	1	0	1	1	1	1	0	0	1	1	1	1	1	1	0	0	3	2	6
1	0	1	0	1	0	0	2	0	0	1	1	0	1	0	0	1	0	0	1	1	0	0	0	0	0	0	1	1	1	0	0	0	0	0	2	0	3
0	1	0	2	0	0	1	2	0	0	1	3	0	0	0	1	1	1	1	1	1	0	0	1	1	0	0	0	1	1	1	1	1	1	1	5	2	7
1	0	1	0	1	0	0	2	0	0	1	3	0	0	0	1	1	1	1	1	0	0	1	1	1	1	0	1	0	1	1	1	1	0	1	4	3	6
1	0	1	0	1	0	0	2	0	0	1	3	0	0	0	1	0	1	0	1	0	1	1	1	1	1	0	1	1	1	1	1	1	1	1	3	3	8
0	1	0	2	0	0	1	2	0	0	1	3	0	0	0	1	0	1	1	1	1	0	1	1	1	1	0	1	1	1	1	1	1	0	1	4	3	7
1	0	1	0	1	0	0	2	0	0	1	3	0	0	0	1	0	1	0	1	1	0	0	1	1	1	0	1	1	1	1	1	1	1	1	4	3	7
1	0	1	2	0	0	1	2	0	0	1	3	0	0	0	1	1	1	0	1	1	0	0	1	0	1	0	1	1	1	1	1	1	1	1	4	2	8
1	0	1	1	0	1	0	2	0	0	1	3	0	0	0	1	0	1	1	1	1	0	0	1	0	0	0	1	1	1	1	1	1	0	1	5	1	7
0	1	0	2	0	0	1	2	0	0	1	3	0	0	0	1	0	1	1	1	1	1	0	1	1	1	0	1	1	1	1	1	0	0	1	5	3	5
0	1	0	1	0	1	0	2	0	0	1	3	0	0	0	1	1	1	1	1	1	0	0	1	1	1	0	1	1	1	1	1	1	0	1	4	3	7
1	0	1	2	0	0	1	2	0	0	1	3	0	0	0	1	1	1	1	1	1	0	1	1	1	1	0	1	1	1	1	1	1	0	1	4	3	7
0	1	0	1	0	1	0	2	0	0	1	3	0	0	0	1	0	1	1	1	1	1	1	1	0	1	0	1	0	1	1	1	1	0	1	5	2	6
1	0	1	0	1	0	0	2	0	0	1	3	0	0	0	1	1	1	1	1	1	0	0	1	1	0	0	1	0	1	1	1	1	0	1	5	2	6
1	0	1	2	0	0	1	2	0	0	1	2	0	0	1	0	0	0	1	1	0	0	0	1	0	1	0	1	1	1	1	1	1	0	0	3	2	6
0	1	0	2	0	0	1	2	0	0	1	3	0	0	0	1	1	0	0	1	0	1	0	1	0	1	0	1	1	1	1	1	1	1	1	2	2	8
0	1	0	1	0	1	0	2	0	0	1	3	0	0	0	1	1	1	1	1	1	1	1	1	1	0	0	1	1	1	1	1	1	1	1	5	2	8
1	0	1	1	0	1	0	2	0	0	1	3	0	0	0	1	1	1	1	1	1	1	1	1	1	1	0	1	0	1	0	1	1	1	1	6	3	5
1	0	1	1	0	1	0	2	0	0	1	3	0	0	0	1	1	1	1	1	0	0	1	1	1	0	0	0	0	1	1	1	1	0	1	3	2	5
1	0	1	0	1	0	0	2	0	0	1	3	0	0	0	1	0	1	1	0	1	1	1	1	1	1	0	1	1	1	0	1	1	0	1	5	3	6
0	1	0	1	0	1	0	2	0	0	1	3	0	0	0	1	1	1	0	1	1	1	1	1	1	0	0	1	0	1	0	1	1	0	1	4	2	4
0	1	0	0	1	0	0	2	0	0	1	3	0	0	0	1	1	1	0	1	1	0	1	1	1	1	0	1	1	1	0	1	1	0	0	3	3	5
0	1	0	0	1	0	0	2	0	0	1	2	0	0	1	0	1	1	0	1	0	0	1	1	1	0	0	1	0	1	1	1	1	0	0	3	2	5
0	1	0	1	0	1	0	2	0	0	1	3	0	0	0	1	1	1	1	1	0	0	0	1	1	0	0	1	1	1	1	1	1	1	0	3	2	8
0	1	0	2	0	0	1	2	0	0	1	3	0	0	0	1	0	0	1	1	1	1	0	1	1	1	0	1	1	1	1	1	1	0	1	5	3	7
0	1	0	0	1	0	0	2	0	0	1	1	0	1	0	0	1	1	0	1	1	1	1	1	1	1	1	1	1	1	1	1	1	1	1	4	4	8
0	1	0	0	1	0	0	2	0	0	1	1	0	1	0	0	0	1	0	1	0	1	0	1	1	1	0	1	0	1	0	0	0	0	0	3	3	2
1	0	1	1	0	1	0	2	0	0	1	3	0	0	0	1	1	1	0	0	0	1	1	1	1	0	0	1	1	1	1	1	1	0	1	2	2	6
1	0	1	0	1	0	0	2	0	0	1	3	0	0	0	1	1	1	1	1	1	0	0	1	1	1	0	1	1	1	1	1	1	0	1	5	3	6
0	1	0	2	0	0	1	1	0	1	0	3	0	0	0	1	0	1	1	1	1	1	0	1	1	1	0	1	1	1	1	1	1	0	0	6	3	7
0	1	0	1	0	1	0	2	0	0	1	0	1	0	0	0	1	0	0	0	0	0	0	0	0	1	0	1	1	1	1	0	0	0	1	0	1	5
1	0	1	1	0	1	0	2	0	0	1	3	0	0	0	1	1	1	1	1	1	1	0	1	0	1	0	1	1	1	0	1	1	0	1	5	2	6
1	0	1	0	1	0	0	2	0	0	1	1	0	1	0	0	0	1	1	1	0	0	1	0	0	1	0	1	1	1	1	0	1	1	1	3	1	6
1	0	1	0	1	0	0	2	0	0	1	2	0	0	1	0	0	1	1	1	0	1	1	1	1	1	0	1	1	1	1	1	1	0	1	5	3	6
1	0	1	1	0	1	0	2	0	0	1	3	0	0	0	1	0	1	1	1	1	1	1	1	1	0	0	1	1	1	1	1	1	0	1	6	2	7
1	0	1	0	1	0	0	2	0	0	1	1	0	1	0	0	1	1	0	1	0	0	0	1	1	0	0	1	1	1	1	1	1	1	1	3	2	7
0	1	0	2	0	0	1	2	0	0	1	3	0	0	0	1	0	1	0	1	1	0	1	1	1	1	0	1	1	1	1	1	1	1	1	4	3	8
1	0	1	0	1	0	0	1	0	1	0	1	0	1	0	0	1	1	1	0	1	0	1	1	1	1	0	1	1	1	1	1	1	0	1	3	3	6
0	1	0	1	0	1	0	2	0	0	1	3	0	0	0	1	1	1	1	1	1	0	1	1	1	1	0	1	1	1	1	1	1	1	1	4	3	7
0	1	0	0	1	0	0	2	0	0	1	1	0	1	0	0	1	1	0	1	1	1	0	1	1	0	1	1	0	1	1	1	0	0	1	5	3	4
0	1	0	0	1	0	0	2	0	0	1	3	0	0	0	1	0	1	0	0	1	1	1	1	1	0	1	1	1	1	1	1	1	1	1	3	3	8
1	0	1	0	1	0	0	2	0	0	1	1	0	1	0	0	1	1	1	1	0	0	0	1	1	0	0	0	1	0	0	0	1	0	0	3	2	3
0	1	0	2	0	0	1	2	0	0	1	3	0	0	0	1	1	1	1	0	1	1	1	1	1	1	0	1	1	1	1	1	1	0	1	5	3	7
1	0	1	1	0	1	0	2	0	0	1	3	0	0	0	1	1	1	0	1	1	1	1	1	1	1	0	1	1	1	1	1	1	0	1	4	3	7
0	1	0	1	0	1	0	2	0	0	1	3	0	0	0	1	1	1	1	0	0	1	1	1	1	1	0	1	0	1	1	1	1	1	1	3	3	6
1	0	1	0	1	0	0	2	0	0	1	3	0	0	0	1	0	1	0	1	1	0	1	1	1	1	0	1	1	1	1	1	1	0	1	3	3	6
1	0	1	0	1	0	0	2	0	0	1	0	1	0	0	0	1	0	0	1	0	0	0	1	1	0	1	1	1	1	1	0	0	1	0	1	3	5
1	0	1	0	1	0	0	2	0	0	1	3	0	0	0	1	0	1	1	1	1	0	0	1	1	1	0	1	1	1	1	1	1	0	1	4	3	7
0	1	0	2	0	0	1	2	0	0	1	3	0	0	0	1	1	1	0	1	0	1	1	1	1	1	0	1	1	1	1	1	1	0	1	3	3	7
1	0	1	0	1	0	0	2	0	0	1	1	0	1	0	0	1	1	1	0	0	1	1	1	1	1	0	1	1	1	1	1	0	0	1	4	3	6
1	0	1	0	1	0	0	2	0	0	1	0	1	0	0	0	0	1	1	1	1	1	1	1	1	1	0	1	0	1	1	1	1	1	1	6	3	7
0	1	0	0	1	0	0	2	0	0	1	3	0	0	0	1	0	0	0	1	0	0	0	0	0	1	0	0	0	1	1	0	1	0	0	2	1	4
0	1	0	0	1	0	0	1	0	1	0	3	0	0	0	1	0	1	1	1	0	1	1	1	1	0	0	1	1	1	1	1	0	0	1	4	2	5
1	0	1	0	1	0	0	2	0	0	1	3	0	0	0	1	0	1	0	1	1	0	1	1	1	1	0	1	1	1	1	1	1	0	1	3	3	7
1	0	1	0	1	0	0	2	0	0	1	3	0	0	0	1	1	1	1	0	1	0	1	1	1	0	0	1	1	1	1	0	0	0	0	3	2	4
0	1	0	1	0	1	0	2	0	0	1	3	0	0	0	1	0	1	0	1	0	1	1	1	1	0	0	1	1	1	1	1	1	1	1	3	2	8
1	0	1	0	1	0	0	1	0	1	0	1	0	1	0	0	1	0	0	1	1	0	0	1	1	1	0	1	1	1	1	0	1	0	1	3	3	5
0	1	0	0	1	0	0	2	0	0	1	1	0	1	0	0	1	1	1	1	0	1	0	1	1	0	0	1	1	1	1	1	1	0	1	5	2	6
0	1	0	1	0	1	0	2	0	0	1	3	0	0	0	1	1	1	1	1	1	1	1	1	1	1	0	1	1	1	1	0	1	1	1	5	3	7
1	0	1	1	0	1	0	0	1	0	0	0	1	0	0	0	1	0	0	0	0	0	1	1	1	0	0	1	1	1	1	1	0	0	1	0	2	4
1	0	1	1	0	1	0	2	0	0	1	3	0	0	0	1	1	1	0	1	1	1	1	0	0	1	0	1	1	1	1	1	1	1	1	4	1	7
0	1	0	2	0	0	1	2	0	0	1	3	0	0	0	1	1	1	0	1	0	0	0	1	1	1	0	1	1	1	1	1	0	0	1	3	3	6
1	0	1	1	0	1	0	2	0	0	1	3	0	0	0	1	1	1	1	1	0	1	1	1	1	0	0	1	1	1	1	1	1	0	1	5	2	7
0	1	0	0	1	0	0	1	0	1	0	1	0	1	0	0	1	0	0	0	0	0	1	1	1	1	1	0	1	1	0	1	1	0	0	0	4	4
0	1	0	1	0	1	0	2	0	0	1	3	0	0	0	1	1	1	1	1	1	0	1	0	0	1	0	1	0	1	1	1	1	0	1	4	1	6
0	1	0	0	1	0	0	2	0	0	1	2	0	0	1	0	0	1	1	1	1	0	0	1	0	1	1	0	0	1	1	1	1	0	0	5	3	4
0	1	0	1	0	1	0	1	0	1	0	3	0	0	0	1	1	1	1	0	1	1	1	1	1	0	0	1	1	1	1	1	1	0	1	4	2	6
1	0	1	0	1	0	0	2	0	0	1	3	0	0	0	1	1	1	0	0	0	1	1	1	1	0	0	1	1	1	0	1	1	0	1	2	2	5
1	0	1	0	1	0	0	2	0	0	1	1	0	1	0	0	0	0	0	0	0	0	1	1	1	1	0	1	1	1	1	1	0	0	1	1	3	6
1	0	1	0	1	0	0	2	0	0	1	1	0	1	0	0	0	0	0	0	0	0	1	1	1	1	0	1	1	1	1	1	0	0	1	1	3	6
0	1	0	1	0	1	0	2	0	0	1	1	0	1	0	0	1	1	0	1	1	1	1	1	1	1	1	1	1	1	0	1	1	1	1	4	4	6
0	1	0	1	0	1	0	2	0	0	1	2	0	0	1	0	1	1	1	0	1	1	1	1	1	0	1	1	1	1	1	1	1	0	1	5	3	7
1	0	1	0	1	0	0	2	0	0	1	1	0	1	0	0	1	1	1	1	1	0	1	1	1	1	0	1	0	1	1	1	1	1	1	4	3	6
0	1	0	2	0	0	1	2	0	0	1	3	0	0	0	1	1	1	0	1	1	1	1	0	0	0	0	1	1	1	1	1	1	0	0	4	0	7
0	1	0	2	0	0	1	2	0	0	1	3	0	0	0	1	1	1	1	1	0	1	1	1	1	1	0	1	1	1	1	1	1	0	1	4	3	7
1	0	1	2	0	0	1	2	0	0	1	3	0	0	0	1	0	1	1	1	0	0	1	1	0	1	0	1	1	1	1	0	0	0	1	3	2	4
1	0	1	0	1	0	0	2	0	0	1	1	0	1	0	0	0	1	1	1	1	0	0	1	0	0	1	1	1	1	1	1	1	0	1	4	2	6
1	0	1	0	1	0	0	2	0	0	1	1	0	1	0	0	1	1	0	0	1	0	1	1	1	0	0	1	1	1	1	1	1	1	1	2	2	7
1	0	1	0	1	0	0	2	0	0	1	1	0	1	0	0	1	1	1	0	1	1	1	1	1	0	0	1	1	1	1	1	1	0	1	4	2	6
1	0	1	0	1	0	0	2	0	0	1	1	0	1	0	0	1	1	1	0	0	0	1	1	1	1	0	1	1	1	1	1	1	0	1	2	3	6
0	1	0	1	0	1	0	1	0	1	0	3	0	0	0	1	1	1	0	1	0	1	1	1	1	1	0	1	0	1	1	1	1	1	1	3	3	6
1	0	1	0	1	0	0	2	0	0	1	1	0	1	0	0	0	1	0	1	1	1	1	1	1	0	0	1	1	1	1	1	1	0	1	4	2	6
1	0	1	0	1	0	0	2	0	0	1	1	0	1	0	0	1	1	1	1	1	0	0	1	1	0	1	1	1	1	1	1	1	0	1	4	3	6
0	1	0	0	1	0	0	2	0	0	1	1	0	1	0	0	0	0	1	1	0	0	0	1	0	0	0	0	1	0	0	1	1	0	0	2	1	4
0	1	0	2	0	0	1	2	0	0	1	3	0	0	0	1	1	1	1	1	1	1	1	1	1	1	0	1	1	1	1	1	1	0	1	5	3	7
1	0	1	1	0	1	0	2	0	0	1	3	0	0	0	1	1	1	1	1	0	0	0	1	0	1	0	1	1	1	0	1	0	0	0	4	2	5
0	1	0	2	0	0	1	2	0	0	1	3	0	0	0	1	0	1	1	0	1	1	1	1	1	1	0	1	1	1	1	0	0	0	0	4	3	5
0	1	0	1	0	1	0	2	0	0	1	3	0	0	0	1	1	1	1	1	1	0	1	1	1	1	0	1	0	0	1	1	0	0	1	4	3	5
1	0	1	1	0	1	0	2	0	0	1	3	0	0	0	1	1	1	1	1	1	0	0	0	0	1	0	1	0	1	1	1	1	0	1	4	1	6
1	0	1	1	0	1	0	2	0	0	1	3	0	0	0	1	0	1	1	1	0	1	1	1	1	1	0	1	1	1	1	1	1	0	1	4	3	7
0	1	0	2	0	0	1	2	0	0	1	3	0	0	0	1	1	1	0	0	1	1	1	1	1	1	0	1	1	1	1	1	1	0	0	3	3	6
0	1	0	0	1	0	0	2	0	0	1	0	1	0	0	0	0	0	0	1	1	0	1	1	0	1	0	1	1	1	0	1	1	1	0	3	2	6
1	0	1	0	1	0	0	2	0	0	1	1	0	1	0	0	1	1	0	1	1	0	1	1	1	1	0	1	1	1	1	1	1	0	1	3	3	7
1	0	1	0	1	0	0	2	0	0	1	1	0	1	0	0	1	1	0	1	0	0	1	1	1	1	0	1	0	0	0	1	1	0	1	3	3	4
1	0	1	0	1	0	0	2	0	0	1	1	0	1	0	0	1	1	0	1	0	0	0	1	1	0	0	1	1	1	0	1	0	0	0	2	2	4
1	0	1	0	1	0	0	2	0	0	1	3	0	0	0	1	1	1	1	0	0	1	1	1	1	0	0	1	1	1	1	1	1	1	1	4	2	8
0	1	0	1	0	1	0	2	0	0	1	3	0	0	0	1	1	1	1	1	0	0	0	1	0	1	0	1	1	1	1	1	1	0	0	3	2	6
1	0	1	1	0	1	0	2	0	0	1	2	0	0	1	0	1	1	1	1	1	1	0	1	0	0	0	1	1	1	0	0	0	0	0	5	1	3
0	1	0	2	0	0	1	2	0	0	1	3	0	0	0	1	1	0	0	0	1	1	1	1	1	1	1	1	1	1	1	1	1	1	1	2	4	8
0	1	0	0	1	0	0	2	0	0	1	3	0	0	0	1	1	1	0	1	1	1	1	1	1	1	0	1	1	1	1	1	0	0	1	5	3	5
1	0	1	0	1	0	0	2	0	0	1	3	0	0	0	1	0	1	1	1	1	0	1	1	0	0	0	1	1	1	1	1	1	0	1	5	1	6
1	0	1	0	1	0	0	2	0	0	1	3	0	0	0	1	0	1	1	1	0	1	1	1	1	1	0	1	1	1	1	1	1	1	1	5	3	7
0	1	0	1	0	1	0	2	0	0	1	2	0	0	1	0	0	1	1	1	1	0	0	1	0	1	0	1	1	1	1	1	1	0	1	4	2	7
0	1	0	1	0	1	0	2	0	0	1	3	0	0	0	1	1	0	1	1	0	0	0	1	1	1	0	0	1	1	0	1	0	0	0	3	3	3
0	1	0	0	1	0	0	2	0	0	1	1	0	1	0	0	1	1	0	0	0	0	1	1	1	1	0	1	1	1	1	1	1	1	1	2	3	8
0	1	0	0	1	0	0	2	0	0	1	2	0	0	1	0	1	0	1	0	0	0	1	1	1	0	0	1	0	1	1	1	1	1	1	2	2	7
0	1	0	0	1	0	0	2	0	0	1	3	0	0	0	1	1	1	1	0	1	1	1	1	1	0	1	1	1	1	1	1	1	0	0	4	3	6
1	0	1	2	0	0	1	2	0	0	1	3	0	0	0	1	0	1	1	0	1	1	0	1	1	0	0	1	1	1	1	1	1	1	1	4	2	7
1	0	1	0	1	0	0	2	0	0	1	1	0	1	0	0	1	1	1	1	1	1	1	1	1	0	0	1	1	0	0	1	1	0	1	5	2	5
0	1	0	1	0	1	0	2	0	0	1	3	0	0	0	1	1	1	1	1	1	1	1	1	1	1	1	1	0	1	1	1	1	0	1	6	4	5
1	0	1	1	0	1	0	2	0	0	1	2	0	0	1	0	1	1	1	1	1	0	0	1	0	1	0	1	1	0	1	1	1	0	1	5	2	7
1	0	1	0	1	0	0	2	0	0	1	3	0	0	0	1	1	0	0	1	1	1	1	1	1	1	0	1	1	1	1	1	0	1	1	4	3	6
1	0	1	1	0	1	0	2	0	0	1	1	0	1	0	0	1	1	0	1	1	1	1	1	1	1	0	1	1	1	1	1	1	0	0	4	3	7
0	1	0	0	1	0	0	1	0	1	0	1	0	1	0	0	1	1	1	1	0	1	1	1	1	1	0	1	1	1	0	1	0	1	0	5	3	5
0	1	0	0	1	0	0	2	0	0	1	3	0	0	0	1	1	1	0	1	0	1	0	1	1	0	0	0	0	1	1	1	1	0	0	3	2	4
1	0	1	0	1	0	0	2	0	0	1	1	0	1	0	0	1	1	0	1	0	0	1	1	1	0	0	1	0	1	1	1	1	1	1	2	2	6
0	1	0	0	1	0	0	2	0	0	1	1	0	1	0	0	1	0	1	1	0	0	0	1	1	1	0	1	1	1	0	1	0	0	1	3	3	4
1	0	1	0	1	0	0	2	0	0	1	3	0	0	0	1	1	0	1	1	0	0	1	1	1	1	0	1	0	1	0	1	0	0	1	2	3	3
0	1	0	0	1	0	0	2	0	0	1	3	0	0	0	1	1	1	1	1	0	1	1	1	1	1	0	1	1	1	1	1	1	1	1	5	3	8
0	1	0	2	0	0	1	2	0	0	1	3	0	0	0	1	1	1	1	0	0	0	0	1	1	1	0	1	1	1	1	1	0	0	1	2	3	6
1	0	1	0	1	0	0	2	0	0	1	3	0	0	0	1	1	1	1	1	1	0	0	1	1	1	0	1	1	1	1	1	1	0	1	5	3	6
0	1	0	0	1	0	0	2	0	0	1	1	0	1	0	0	0	0	1	1	0	0	0	1	0	1	0	0	0	1	0	1	0	0	0	3	2	2
1	0	1	0	1	0	0	2	0	0	1	1	0	1	0	0	1	1	0	1	0	1	0	1	1	0	0	1	1	1	1	1	1	0	0	3	2	6
0	1	0	2	0	0	1	2	0	0	1	3	0	0	0	1	1	1	1	0	0	1	1	1	1	1	0	1	1	1	1	1	1	0	1	3	3	7
1	0	1	1	0	1	0	2	0	0	1	3	0	0	0	1	1	1	1	1	1	0	0	1	0	1	0	1	1	1	1	1	0	0	0	4	2	6
1	0	1	0	1	0	0	2	0	0	1	3	0	0	0	1	1	1	0	1	0	0	0	1	1	1	0	1	1	1	1	1	1	0	0	2	3	6
0	1	0	2	0	0	1	2	0	0	1	3	0	0	0	1	0	1	0	1	1	0	0	1	1	0	0	1	1	1	1	1	1	0	1	3	2	6
0	1	0	1	0	1	0	1	0	1	0	3	0	0	0	1	0	1	1	1	0	0	0	0	0	1	0	1	1	0	1	1	1	0	0	3	1	7
1	0	1	2	0	0	1	2	0	0	1	3	0	0	0	1	1	1	1	1	1	1	1	1	1	1	0	1	1	1	1	1	1	0	1	5	3	7
1	0	1	1	0	1	0	2	0	0	1	3	0	0	0	1	1	1	1	1	1	0	0	1	0	1	0	1	1	1	1	1	1	0	0	5	2	6
1	0	1	1	0	1	0	2	0	0	1	3	0	0	0	1	1	1	1	1	0	0	1	1	1	0	0	1	1	1	1	1	1	0	1	3	2	6
1	0	1	1	0	1	0	2	0	0	1	3	0	0	0	1	0	1	0	1	0	0	1	1	1	0	1	1	1	1	1	1	1	0	1	2	3	7
1	0	1	1	0	1	0	2	0	0	1	2	0	0	1	0	1	1	1	1	0	0	0	1	0	1	0	1	1	1	1	1	0	0	1	4	2	6
0	1	0	0	1	0	0	1	0	1	0	3	0	0	0	1	1	0	0	1	0	0	0	0	0	0	0	0	0	1	1	1	1	0	0	2	0	4
0	1	0	0	1	0	0	2	0	0	1	3	0	0	0	1	0	1	1	1	1	0	0	1	1	1	0	1	1	0	1	1	0	0	0	4	3	5
0	1	0	0	1	0	0	1	0	1	0	1	0	1	0	0	1	0	0	1	0	0	1	1	1	0	0	1	0	0	0	1	0	0	0	1	2	4
0	1	0	2	0	0	1	2	0	0	1	3	0	0	0	1	1	1	1	1	1	1	1	1	1	1	0	1	1	0	1	1	0	0	0	6	3	6
1	0	1	1	0	1	0	2	0	0	1	3	0	0	0	1	0	1	1	1	0	0	0	1	1	1	0	1	1	1	0	1	1	0	1	4	3	5
1	0	1	2	0	0	1	1	0	1	0	0	1	0	0	0	0	0	0	1	1	0	0	1	1	1	0	1	0	1	1	1	1	0	1	3	3	5
1	0	1	0	1	0	0	2	0	0	1	3	0	0	0	1	1	1	1	1	1	1	1	1	1	0	0	1	0	1	0	1	1	0	0	6	2	4
1	0	1	0	1	0	0	2	0	0	1	3	0	0	0	1	0	1	0	1	0	0	0	1	1	1	0	1	1	1	1	1	1	0	1	3	3	6
1	0	1	0	1	0	0	2	0	0	1	2	0	0	1	0	1	1	1	1	1	1	0	1	1	0	1	1	1	1	1	1	1	1	1	5	3	7
1	0	1	1	0	1	0	2	0	0	1	3	0	0	0	1	1	1	1	1	1	0	1	0	0	1	0	0	1	1	0	1	0	0	0	5	1	3
1	0	1	0	1	0	0	2	0	0	1	1	0	1	0	0	1	1	1	1	0	1	1	1	1	1	0	1	1	1	1	1	1	0	1	4	3	7
0	1	0	2	0	0	1	2	0	0	1	3	0	0	0	1	0	0	0	1	0	0	0	1	1	0	0	1	0	1	1	1	1	0	1	1	2	5
1	0	1	0	1	0	0	2	0	0	1	1	0	1	0	0	1	1	0	1	1	1	1	1	1	0	0	1	1	1	1	1	1	0	1	4	2	7
1	0	1	1	0	1	0	2	0	0	1	3	0	0	0	1	1	1	0	0	1	0	0	1	1	1	0	1	1	1	1	1	1	0	0	3	3	6
1	0	1	0	1	0	0	2	0	0	1	1	0	1	0	0	1	1	1	0	0	1	1	1	1	0	0	1	1	1	1	1	1	1	1	3	2	8
0	1	0	2	0	0	1	1	0	1	0	3	0	0	0	1	1	1	0	1	1	0	0	0	0	0	0	1	0	1	0	1	0	0	1	4	0	3
0	1	0	2	0	0	1	1	0	1	0	3	0	0	0	1	1	1	0	1	1	0	0	0	0	1	0	1	0	1	0	1	0	0	1	3	1	3
1	0	1	0	1	0	0	2	0	0	1	3	0	0	0	1	1	1	1	1	0	0	0	1	0	1	0	1	1	0	1	1	1	0	0	3	2	6
1	0	1	0	1	0	0	2	0	0	1	3	0	0	0	1	1	1	1	1	0	0	0	1	1	1	0	1	1	1	1	1	1	0	1	3	3	6
0	1	0	2	0	0	1	2	0	0	1	3	0	0	0	1	0	1	1	1	0	0	0	1	1	1	0	1	0	1	1	1	1	0	1	4	3	5
1	0	1	0	1	0	0	2	0	0	1	1	0	1	0	0	1	1	1	1	1	1	1	1	1	1	0	1	1	0	1	1	1	0	0	6	3	6
1	0	1	0	1	0	0	2	0	0	1	3	0	0	0	1	1	1	0	1	0	1	1	1	1	0	1	1	1	1	1	1	1	1	0	3	3	8
0	1	0	2	0	0	1	0	1	0	0	2	0	0	1	0	0	1	1	0	1	0	1	0	0	1	1	1	1	1	0	1	0	0	1	3	2	4
1	0	1	1	0	1	0	2	0	0	1	0	1	0	0	0	1	1	0	1	1	1	1	1	0	0	0	1	1	1	1	1	1	0	1	4	1	6
1	0	1	0	1	0	0	2	0	0	1	3	0	0	0	1	1	1	0	0	1	1	1	1	1	0	0	1	1	1	1	1	1	1	1	3	2	8
1	0	1	0	1	0	0	2	0	0	1	1	0	1	0	0	1	1	1	1	0	0	1	1	1	1	0	1	1	1	1	1	0	0	1	3	3	6
0	1	0	0	1	0	0	1	0	1	0	3	0	0	0	1	0	0	1	0	0	0	0	1	0	1	0	1	1	1	1	1	1	0	1	1	2	6
1	0	1	0	1	0	0	2	0	0	1	3	0	0	0	1	0	1	0	0	0	1	0	1	0	0	0	1	1	0	0	0	0	1	0	2	1	3
1	0	1	1	0	1	0	2	0	0	1	3	0	0	0	1	0	0	0	1	0	0	1	1	1	1	0	1	1	1	1	1	1	0	0	1	3	7
1	0	1	0	1	0	0	2	0	0	1	1	0	1	0	0	0	1	1	1	0	0	0	1	1	1	0	1	0	1	0	0	1	1	0	3	3	4
1	0	1	0	1	0	0	2	0	0	1	1	0	1	0	0	1	1	1	1	0	1	1	1	1	0	0	1	1	1	1	0	1	0	1	5	2	5
1	0	1	2	0	0	1	2	0	0	1	3	0	0	0	1	1	1	1	0	0	1	1	0	0	0	0	1	1	1	1	1	1	0	1	3	0	7
0	1	0	1	0	1	0	2	0	0	1	3	0	0	0	1	1	1	1	1	1	0	0	0	0	1	0	0	1	1	1	1	1	0	0	5	1	5
1	0	1	1	0	1	0	2	0	0	1	3	0	0	0	1	1	0	0	1	0	0	0	1	1	0	0	1	0	1	1	0	0	1	0	2	2	3
0	1	0	0	1	0	0	2	0	0	1	1	0	1	0	0	1	1	0	1	0	0	0	0	0	0	0	0	0	0	0	0	0	0	0	2	0	0
1	0	1	1	0	1	0	2	0	0	1	3	0	0	0	1	1	1	0	1	1	1	0	1	1	1	0	1	0	1	1	1	0	1	0	5	3	6
0	1	0	2	0	0	1	2	0	0	1	3	0	0	0	1	0	1	0	1	1	0	0	1	1	1	0	1	1	1	1	1	1	0	1	3	3	7
1	0	1	1	0	1	0	2	0	0	1	3	0	0	0	1	1	1	1	1	1	1	1	1	1	1	0	1	1	1	1	1	0	0	0	5	3	6
1	0	1	1	0	1	0	1	0	1	0	0	1	0	0	0	0	1	0	1	1	0	0	1	1	1	0	1	1	0	1	1	1	0	1	3	3	6
1	0	1	0	1	0	0	2	0	0	1	0	1	0	0	0	1	1	0	1	0	0	1	1	0	1	0	0	0	1	0	0	1	0	1	3	2	2
1	0	1	0	1	0	0	1	0	1	0	3	0	0	0	1	1	0	1	1	0	0	0	1	1	0	0	1	1	1	1	1	1	0	1	2	2	7
0	1	0	0	1	0	0	2	0	0	1	1	0	1	0	0	1	1	1	1	1	0	0	1	1	1	0	0	0	0	0	1	0	0	0	4	3	1
0	1	0	2	0	0	1	2	0	0	1	3	0	0	0	1	1	1	1	1	0	0	0	1	1	1	0	1	1	1	1	1	0	0	0	3	3	6
0	1	0	0	1	0	0	1	0	1	0	1	0	1	0	0	1	1	1	1	0	0	0	1	1	0	0	1	1	1	1	1	1	0	1	3	2	6
1	0	1	0	1	0	0	2	0	0	1	1	0	1	0	0	1	1	0	1	0	0	1	1	1	1	0	1	1	1	1	1	1	0	1	2	3	6
1	0	1	2	0	0	1	2	0	0	1	2	0	0	1	0	1	1	1	1	1	1	1	1	0	0	1	1	1	1	1	1	1	1	1	5	2	7
0	1	0	2	0	0	1	2	0	0	1	3	0	0	0	1	0	1	1	0	1	1	1	1	1	1	1	1	1	1	1	1	1	1	1	5	4	8
1	0	1	0	1	0	0	2	0	0	1	1	0	1	0	0	0	1	1	1	1	0	0	1	1	1	0	1	1	1	1	1	1	1	1	5	3	8
0	1	0	2	0	0	1	2	0	0	1	2	0	0	1	0	1	1	1	1	0	1	0	1	1	0	0	1	0	1	0	0	0	0	0	4	2	2
1	0	1	0	1	0	0	2	0	0	1	1	0	1	0	0	1	1	0	1	1	0	0	1	1	1	0	1	0	1	1	1	1	0	0	4	3	6
1	0	1	1	0	1	0	2	0	0	1	3	0	0	0	1	1	1	0	0	1	1	1	1	1	1	0	1	1	1	1	1	1	0	1	3	3	7
1	0	1	0	1	0	0	2	0	0	1	1	0	1	0	0	1	1	1	1	1	0	1	1	0	0	0	1	1	1	1	1	0	0	0	4	1	6
1	0	1	0	1	0	0	2	0	0	1	3	0	0	0	1	0	1	1	1	1	1	0	1	1	1	1	1	1	1	1	1	1	1	1	6	4	8
1	0	1	0	1	0	0	2	0	0	1	1	0	1	0	0	0	1	1	1	0	0	1	1	0	0	1	1	1	1	1	0	0	0	1	3	2	4
0	1	0	0	1	0	0	2	0	0	1	3	0	0	0	1	0	1	1	1	1	1	1	1	1	0	1	1	1	1	1	1	1	0	0	5	3	6
1	0	1	0	1	0	0	2	0	0	1	3	0	0	0	1	0	1	0	1	1	0	1	1	1	1	1	1	1	1	1	1	1	0	0	3	4	6
1	0	1	0	1	0	0	2	0	0	1	3	0	0	0	1	0	1	1	1	0	0	1	0	0	1	0	1	0	0	0	1	0	0	0	4	1	3
0	1	0	0	1	0	0	2	0	0	1	2	0	0	1	0	1	1	1	1	1	1	1	1	1	0	1	1	1	1	1	1	0	0	0	5	3	5
0	1	0	0	1	0	0	2	0	0	1	2	0	0	1	0	1	1	1	0	1	1	0	1	1	0	1	1	0	1	0	1	1	0	1	4	3	4
1	0	1	1	0	1	0	2	0	0	1	3	0	0	0	1	1	1	1	1	1	1	1	1	1	0	1	1	0	1	0	1	0	0	1	5	3	3
0	1	0	0	1	0	0	2	0	0	1	1	0	1	0	0	1	1	0	1	1	1	1	1	1	0	0	1	1	1	1	1	1	0	1	4	2	7
0	1	0	2	0	0	1	1	0	1	0	2	0	0	1	0	1	1	0	1	1	0	0	1	1	1	0	1	1	1	1	1	1	0	1	4	3	7
1	0	1	0	1	0	0	2	0	0	1	1	0	1	0	0	1	0	1	0	0	0	0	1	1	0	0	1	1	1	1	1	1	0	1	1	2	6
1	0	1	0	1	0	0	2	0	0	1	3	0	0	0	1	1	1	0	1	1	1	0	1	1	0	1	1	1	1	1	1	1	0	1	5	3	7
1	0	1	0	1	0	0	2	0	0	1	1	0	1	0	0	1	1	1	0	1	1	1	1	1	0	0	1	1	1	1	1	1	0	1	5	2	6
0	1	0	0	1	0	0	2	0	0	1	2	0	0	1	0	1	1	0	1	1	1	1	1	1	1	0	1	1	1	1	1	1	1	1	4	3	8
0	1	0	1	0	1	0	2	0	0	1	3	0	0	0	1	1	1	1	1	1	1	0	1	0	0	1	1	1	1	1	1	1	0	1	5	2	6
0	1	0	0	1	0	0	1	0	1	0	1	0	1	0	0	1	0	1	1	1	0	0	1	0	0	1	0	0	1	0	0	0	0	0	3	2	0
0	1	0	1	0	1	0	2	0	0	1	3	0	0	0	1	1	1	1	1	1	0	0	1	1	1	0	1	1	0	1	1	1	0	1	5	3	7
0	1	0	0	1	0	0	2	0	0	1	1	0	1	0	0	1	0	0	1	0	0	1	1	1	1	0	1	1	1	0	1	1	1	1	1	3	6
1	0	1	2	0	0	1	2	0	0	1	2	0	0	1	0	0	1	0	1	1	0	1	1	1	0	0	1	1	1	1	1	1	0	1	4	2	7
1	0	1	1	0	1	0	2	0	0	1	3	0	0	0	1	1	1	1	0	1	1	1	1	1	1	0	1	0	0	1	1	1	0	0	4	3	5
0	1	0	1	0	1	0	2	0	0	1	3	0	0	0	1	1	1	0	1	0	1	0	1	1	0	1	1	0	0	1	1	1	0	1	3	3	6
1	0	1	0	1	0	0	2	0	0	1	1	0	1	0	0	0	0	0	1	0	1	1	1	1	0	0	1	1	1	1	1	1	0	1	2	2	6
0	1	0	0	1	0	0	2	0	0	1	2	0	0	1	0	1	1	1	1	1	1	1	1	1	1	1	1	0	1	0	1	0	0	0	6	4	3
1	0	1	0	1	0	0	2	0	0	1	1	0	1	0	0	0	1	1	1	0	1	1	1	1	0	0	1	1	1	1	1	1	0	1	4	2	6
0	1	0	1	0	1	0	2	0	0	1	2	0	0	1	0	1	1	0	1	1	1	1	1	1	1	1	1	1	1	1	1	1	1	0	5	4	7
0	1	0	1	0	1	0	2	0	0	1	1	0	1	0	0	1	0	1	0	0	0	0	1	1	1	0	0	1	0	1	1	1	0	0	2	3	6
0	1	0	0	1	0	0	2	0	0	1	1	0	1	0	0	1	1	1	0	1	0	1	1	1	1	0	1	1	1	0	1	1	0	1	3	3	5
0	1	0	0	1	0	0	2	0	0	1	3	0	0	0	1	1	1	1	0	1	1	1	1	1	0	1	1	1	1	1	0	1	0	1	4	3	5
1	0	1	0	1	0	0	2	0	0	1	3	0	0	0	1	1	1	1	1	0	0	0	1	0	1	0	1	1	1	1	1	1	1	1	4	2	7
1	0	1	0	1	0	0	2	0	0	1	1	0	1	0	0	0	0	1	1	1	1	0	1	1	0	0	1	1	1	1	1	1	1	1	4	2	8
1	0	1	1	0	1	0	2	0	0	1	0	1	0	0	0	1	1	0	1	1	0	0	1	1	1	0	1	1	1	1	1	1	0	1	4	3	7
0	1	0	2	0	0	1	2	0	0	1	2	0	0	1	0	0	0	1	1	0	0	0	1	1	1	0	0	1	1	1	0	1	0	1	2	3	5
0	1	0	0	1	0	0	2	0	0	1	0	1	0	0	0	0	1	0	1	1	1	0	1	1	1	0	1	1	1	0	1	1	1	1	5	3	6
1	0	1	0	1	0	0	1	0	1	0	1	0	1	0	0	1	0	1	0	0	1	1	1	1	0	0	1	1	1	1	1	1	1	1	2	2	8
1	0	1	0	1	0	0	2	0	0	1	1	0	1	0	0	0	1	1	1	1	1	0	1	1	1	0	1	1	1	1	1	1	0	1	6	3	5
0	1	0	1	0	1	0	2	0	0	1	3	0	0	0	1	1	1	1	1	1	0	1	1	1	1	0	1	1	1	1	1	1	0	1	5	3	7
0	1	0	0	1	0	0	1	0	1	0	3	0	0	0	1	0	1	1	1	0	1	1	1	1	1	0	1	1	1	1	1	1	1	1	4	3	8
1	0	1	0	1	0	0	2	0	0	1	1	0	1	0	0	0	1	0	1	1	1	0	0	1	1	1	1	1	1	1	1	1	0	1	4	3	6
1	0	1	1	0	1	0	2	0	0	1	3	0	0	0	1	1	1	0	1	1	1	1	1	1	0	0	1	1	1	1	1	1	0	1	4	2	7
0	1	0	2	0	0	1	2	0	0	1	3	0	0	0	1	1	1	1	0	1	1	1	1	0	0	0	1	1	1	0	1	0	0	1	4	1	4
0	1	0	0	1	0	0	2	0	0	1	1	0	1	0	0	0	1	1	1	1	1	1	1	1	0	0	1	1	1	1	1	1	1	1	5	2	7
1	0	1	1	0	1	0	2	0	0	1	1	0	1	0	0	1	1	1	1	0	0	1	1	1	1	1	1	1	1	1	1	0	0	0	3	4	5
0	1	0	0	1	0	0	2	0	0	1	1	0	1	0	0	1	1	1	0	0	1	0	1	1	1	0	1	1	1	1	1	1	0	1	3	3	7
1	0	1	1	0	1	0	2	0	0	1	2	0	0	1	0	1	1	0	1	1	0	0	1	0	0	0	1	1	1	1	1	0	0	0	3	1	6
0	1	0	0	1	0	0	1	0	1	0	3	0	0	0	1	1	0	0	0	0	0	1	1	0	1	0	1	1	0	0	1	0	0	1	0	2	4
0	1	0	0	1	0	0	2	0	0	1	1	0	1	0	0	1	1	1	0	1	1	1	1	1	1	0	1	1	1	1	1	1	0	1	5	3	6
1	0	1	1	0	1	0	2	0	0	1	0	1	0	0	0	1	1	1	1	1	0	1	1	1	1	0	1	1	1	0	1	0	0	0	5	3	4
1	0	1	1	0	1	0	2	0	0	1	3	0	0	0	1	1	1	1	1	1	0	0	1	1	1	0	1	1	1	1	1	1	1	0	4	3	8
0	1	0	1	0	1	0	2	0	0	1	2	0	0	1	0	1	1	1	1	1	1	1	1	1	0	0	1	1	1	1	1	0	0	1	5	2	6
1	0	1	0	1	0	0	2	0	0	1	3	0	0	0	1	1	1	1	1	0	0	0	1	1	1	0	1	1	1	1	1	1	0	0	3	3	7
1	0	1	1	0	1	0	2	0	0	1	2	0	0	1	0	1	1	1	1	1	0	1	1	1	1	0	1	1	1	1	1	1	0	1	4	3	7
1	0	1	0	1	0	0	2	0	0	1	0	1	0	0	0	1	1	1	1	0	0	0	1	0	1	0	1	1	1	1	1	1	0	1	4	2	6
1	0	1	0	1	0	0	2	0	0	1	3	0	0	0	1	1	1	0	1	1	0	0	1	1	1	0	1	0	1	1	1	1	0	1	4	3	5
1	0	1	1	0	1	0	1	0	1	0	0	1	0	0	0	1	0	0	1	1	0	1	1	0	1	0	1	1	1	1	1	1	0	1	3	2	7
1	0	1	1	0	1	0	2	0	0	1	3	0	0	0	1	1	1	1	1	0	1	1	1	1	1	0	1	1	1	1	1	1	0	1	5	3	6
1	0	1	2	0	0	1	2	0	0	1	3	0	0	0	1	1	1	0	0	1	1	1	1	1	1	0	1	1	1	1	1	0	1	1	4	3	7
1	0	1	2	0	0	1	2	0	0	1	3	0	0	0	1	1	1	1	1	1	1	1	1	1	1	0	1	1	1	0	1	0	0	1	6	3	5
1	0	1	2	0	0	1	2	0	0	1	3	0	0	0	1	1	1	0	1	0	0	1	1	1	0	0	1	0	0	1	1	1	1	1	3	2	7
1	0	1	0	1	0	0	2	0	0	1	1	0	1	0	0	0	1	1	0	1	0	0	1	1	1	0	1	0	0	1	1	1	1	1	3	3	7
1	0	1	2	0	0	1	2	0	0	1	3	0	0	0	1	1	1	1	1	1	1	0	1	1	1	0	1	1	1	1	1	1	1	1	5	3	8
1	0	1	1	0	1	0	2	0	0	1	0	1	0	0	0	1	1	1	1	0	0	0	1	1	1	0	0	1	1	1	1	0	0	0	4	3	5
1	0	1	1	0	1	0	2	0	0	1	3	0	0	0	1	0	1	0	1	0	0	1	1	1	1	0	1	0	1	1	1	1	1	1	2	3	6
1	0	1	2	0	0	1	2	0	0	1	2	0	0	1	0	1	1	0	0	1	1	1	1	1	1	0	1	1	1	1	1	1	1	1	3	3	8
1	0	1	1	0	1	0	2	0	0	1	3	0	0	0	1	1	1	0	1	0	1	0	1	1	1	0	1	1	1	1	0	0	0	1	4	3	5
1	0	1	1	0	1	0	2	0	0	1	0	1	0	0	0	0	1	0	1	1	0	0	1	0	1	0	1	1	1	1	1	1	0	0	3	2	6
1	0	1	1	0	1	0	2	0	0	1	3	0	0	0	1	1	1	0	1	1	0	0	1	1	0	0	1	1	1	1	1	1	1	1	4	2	8
0	1	0	1	0	1	0	1	0	1	0	0	1	0	0	0	1	0	1	1	0	0	0	0	0	1	0	1	1	1	0	0	0	0	1	2	1	2
1	0	1	2	0	0	1	2	0	0	1	2	0	0	1	0	1	1	0	1	1	1	1	1	1	0	0	1	1	1	1	1	0	0	1	4	2	6
1	0	1	2	0	0	1	2	0	0	1	0	1	0	0	0	0	1	1	0	1	0	1	1	1	1	0	1	1	1	1	1	1	0	1	4	3	7
1	0	1	0	1	0	0	2	0	0	1	1	0	1	0	0	1	0	1	1	0	1	0	0	0	0	0	1	1	1	1	1	0	1	1	3	0	6
1	0	1	0	1	0	0	1	0	1	0	0	1	0	0	0	1	1	0	1	1	0	1	1	1	1	0	1	0	1	1	1	0	0	1	3	3	4
1	0	1	1	0	1	0	2	0	0	1	1	0	1	0	0	1	1	1	1	1	1	1	1	1	1	0	1	1	1	1	1	1	1	1	5	3	8
1	0	1	2	0	0	1	2	0	0	1	3	0	0	0	1	1	1	0	1	0	0	0	0	0	0	0	1	1	1	1	1	0	0	1	3	0	6
1	0	1	1	0	1	0	2	0	0	1	0	1	0	0	0	0	1	1	1	0	0	0	1	1	1	0	1	1	1	1	1	0	0	1	4	3	6
1	0	1	1	0	1	0	1	0	1	0	0	1	0	0	0	1	0	0	1	1	1	1	1	1	0	0	1	1	1	1	1	1	1	1	4	2	8
1	0	1	1	0	1	0	2	0	0	1	3	0	0	0	1	1	1	0	1	0	0	0	1	1	1	0	1	1	1	1	1	1	0	1	2	3	6
1	0	1	1	0	1	0	2	0	0	1	2	0	0	1	0	1	1	1	1	1	0	1	1	1	1	0	1	0	1	1	1	1	1	1	5	3	7
1	0	1	1	0	1	0	2	0	0	1	0	1	0	0	0	1	1	0	1	0	0	0	1	1	0	0	0	0	1	1	1	0	0	1	2	2	3
1	0	1	2	0	0	1	2	0	0	1	2	0	0	1	0	1	1	1	0	1	1	1	1	0	1	1	1	1	1	1	1	0	0	0	4	3	6
1	0	1	0	1	0	0	2	0	0	1	3	0	0	0	1	1	1	0	0	1	0	0	0	0	1	0	1	1	1	1	1	1	0	1	3	1	7
1	0	1	2	0	0	1	2	0	0	1	2	0	0	1	0	1	1	0	1	0	1	1	1	1	1	0	1	1	1	1	1	1	0	0	3	3	6
0	1	0	0	1	0	0	2	0	0	1	1	0	1	0	0	1	1	1	0	1	0	1	1	1	0	1	0	1	1	0	1	0	0	0	3	3	3
1	0	1	1	0	1	0	2	0	0	1	3	0	0	0	1	1	0	0	0	0	0	0	0	0	0	0	1	1	1	1	1	1	0	1	0	0	6
1	0	1	0	1	0	0	2	0	0	1	3	0	0	0	1	0	1	1	1	0	0	1	1	1	1	1	1	0	1	1	1	1	0	1	3	4	6
0	1	0	0	1	0	0	2	0	0	1	3	0	0	0	1	1	1	1	0	1	0	0	1	1	1	1	1	0	1	0	1	1	1	1	3	4	5
1	0	1	1	0	1	0	2	0	0	1	2	0	0	1	0	1	1	1	0	0	1	1	1	1	1	0	0	1	1	1	1	1	0	1	4	3	6
1	0	1	0	1	0	0	2	0	0	1	3	0	0	0	1	0	0	0	1	0	0	0	1	0	1	0	1	0	0	1	1	1	0	1	1	2	6
1	0	1	1	0	1	0	2	0	0	1	3	0	0	0	1	0	0	1	1	1	0	1	0	1	0	0	1	1	1	1	1	1	0	1	3	1	7
1	0	1	1	0	1	0	1	0	1	0	0	1	0	0	0	1	0	0	0	0	0	0	0	0	0	0	1	0	1	0	0	1	0	1	0	0	2
1	0	1	1	0	1	0	2	0	0	1	0	1	0	0	0	1	1	1	1	1	1	1	1	1	1	0	1	0	1	0	1	1	0	0	6	3	4
1	0	1	1	0	1	0	2	0	0	1	3	0	0	0	1	1	0	1	1	1	0	0	1	1	0	0	1	1	1	1	1	1	0	1	4	2	6
1	0	1	2	0	0	1	2	0	0	1	0	1	0	0	0	0	1	0	1	0	0	0	1	0	0	0	1	1	1	1	1	0	0	0	2	1	5
1	0	1	1	0	1	0	1	0	1	0	0	1	0	0	0	1	1	0	1	0	0	1	1	1	0	0	1	1	1	0	1	1	0	1	2	2	5
1	0	1	1	0	1	0	2	0	0	1	3	0	0	0	1	0	0	0	1	0	0	0	1	1	1	0	1	0	0	1	1	0	0	0	2	3	4
1	0	1	2	0	0	1	2	0	0	1	2	0	0	1	0	1	1	1	1	1	0	0	0	0	1	0	1	1	1	1	1	0	0	1	5	1	6
1	0	1	1	0	1	0	2	0	0	1	0	1	0	0	0	1	1	0	1	1	0	0	1	1	0	0	1	1	1	1	1	1	0	0	4	2	6
1	0	1	1	0	1	0	2	0	0	1	2	0	0	1	0	1	0	0	0	0	0	0	0	0	0	0	0	1	1	1	1	1	0	0	0	0	6
1	0	1	1	0	1	0	2	0	0	1	2	0	0	1	0	1	1	0	0	0	1	1	1	1	0	0	1	1	1	1	1	1	0	1	2	2	7
1	0	1	0	1	0	0	2	0	0	1	1	0	1	0	0	1	1	1	1	0	0	0	0	0	1	0	1	1	1	1	1	0	0	1	4	1	5
1	0	1	0	1	0	0	2	0	0	1	1	0	1	0	0	1	1	0	1	1	1	1	1	1	0	1	1	1	1	1	1	1	0	1	4	3	6
1	0	1	1	0	1	0	2	0	0	1	3	0	0	0	1	1	1	1	1	1	1	0	1	1	1	0	1	1	1	1	1	1	1	1	6	3	8
1	0	1	1	0	1	0	2	0	0	1	3	0	0	0	1	1	1	1	0	0	1	1	1	1	0	0	1	0	1	1	1	0	0	1	3	2	4
1	0	1	1	0	1	0	2	0	0	1	1	0	1	0	0	0	1	0	1	1	0	1	1	1	0	1	1	1	1	1	1	1	1	1	4	3	7
1	0	1	1	0	1	0	2	0	0	1	0	1	0	0	0	1	1	1	0	0	1	1	1	0	1	0	1	1	1	1	1	0	0	1	3	2	6
0	1	0	2	0	0	1	2	0	0	1	2	0	0	1	0	1	1	1	0	0	1	1	1	1	1	0	1	1	1	1	1	1	1	1	3	3	8
0	1	0	0	1	0	0	2	0	0	1	1	0	1	0	0	1	1	0	1	0	0	1	1	0	1	0	0	1	0	0	1	0	0	1	2	2	3
1	0	1	0	1	0	0	2	0	0	1	1	0	1	0	0	0	1	0	0	1	0	0	1	0	1	0	1	1	1	1	0	0	0	1	2	2	5
1	0	1	0	1	0	0	2	0	0	1	0	1	0	0	0	0	1	1	1	0	1	1	1	1	1	0	1	1	1	0	1	1	1	1	4	3	6
1	0	1	1	0	1	0	2	0	0	1	3	0	0	0	1	0	1	1	1	1	0	0	1	0	1	0	1	0	1	0	1	0	0	0	4	2	3
1	0	1	1	0	1	0	2	0	0	1	3	0	0	0	1	1	1	0	0	0	1	1	1	1	1	0	1	1	1	1	1	1	0	1	2	3	6
1	0	1	1	0	1	0	1	0	1	0	0	1	0	0	0	1	1	1	1	0	0	0	1	1	1	0	0	0	0	0	1	0	0	1	4	3	1
1	0	1	0	1	0	0	2	0	0	1	1	0	1	0	0	1	1	0	1	1	0	1	1	1	0	0	1	0	1	1	1	0	0	1	3	2	4
1	0	1	0	1	0	0	2	0	0	1	3	0	0	0	1	1	1	1	1	0	0	0	1	1	0	0	1	1	1	1	1	1	0	1	3	2	6
1	0	1	0	1	0	0	2	0	0	1	1	0	1	0	0	1	0	1	1	0	1	1	1	1	0	0	1	0	1	1	1	0	0	1	3	2	4
1	0	1	1	0	1	0	1	0	1	0	3	0	0	0	1	1	1	1	1	1	1	1	1	1	0	0	1	0	1	1	1	0	0	0	5	2	4
1	0	1	0	1	0	0	2	0	0	1	3	0	0	0	1	1	1	1	0	0	0	0	1	1	1	0	1	1	1	1	1	1	0	0	2	3	7
1	0	1	1	0	1	0	2	0	0	1	2	0	0	1	0	1	1	1	1	1	1	0	1	1	1	0	1	1	1	1	1	1	1	1	6	3	7
1	0	1	0	1	0	0	2	0	0	1	3	0	0	0	1	0	1	0	1	1	1	1	1	0	0	0	1	1	1	1	1	1	0	1	4	1	7
1	0	1	1	0	1	0	2	0	0	1	0	1	0	0	0	1	1	0	1	1	1	0	1	1	0	0	1	1	1	1	1	0	0	1	4	2	5
1	0	1	2	0	0	1	1	0	1	0	0	1	0	0	0	1	1	1	1	1	1	0	1	1	0	1	1	1	1	1	1	1	0	0	5	3	6
1	0	1	0	1	0	0	2	0	0	1	3	0	0	0	1	0	1	0	1	0	1	1	1	1	1	1	1	1	1	1	1	1	0	1	3	4	7
1	0	1	0	1	0	0	2	0	0	1	3	0	0	0	1	1	1	1	1	1	1	1	1	1	1	0	1	1	1	1	1	1	1	1	6	3	8
1	0	1	1	0	1	0	2	0	0	1	2	0	0	1	0	1	1	1	0	0	0	0	1	1	0	0	1	1	1	1	1	1	0	1	3	2	7
1	0	1	0	1	0	0	1	0	1	0	0	1	0	0	0	1	1	1	1	0	0	0	1	1	0	1	1	0	1	1	1	1	1	1	3	3	6
1	0	1	0	1	0	0	2	0	0	1	1	0	1	0	0	1	1	1	1	1	1	1	1	1	1	0	1	1	1	1	1	1	0	1	6	3	7
0	1	0	0	1	0	0	2	0	0	1	3	0	0	0	1	0	1	0	1	1	0	0	0	0	1	1	0	1	0	1	1	1	0	0	4	2	4
1	0	1	0	1	0	0	2	0	0	1	1	0	1	0	0	1	1	0	1	0	1	1	1	1	0	0	1	1	1	1	1	1	1	1	3	2	7
1	0	1	0	1	0	0	2	0	0	1	3	0	0	0	1	1	1	1	1	0	0	0	1	0	0	0	0	0	1	0	1	0	0	0	3	1	2
1	0	1	1	0	1	0	2	0	0	1	3	0	0	0	1	1	1	1	1	1	1	0	1	0	1	0	1	1	1	1	1	1	0	1	5	2	7
1	0	1	1	0	1	0	2	0	0	1	2	0	0	1	0	1	1	0	1	1	0	0	1	0	1	0	1	1	1	1	1	1	0	1	3	2	7
1	0	1	2	0	0	1	2	0	0	1	3	0	0	0	1	1	1	0	1	1	0	0	1	0	0	0	1	1	1	1	1	1	0	0	3	1	6
1	0	1	0	1	0	0	2	0	0	1	3	0	0	0	1	1	1	0	1	0	1	0	1	1	1	0	1	0	1	1	1	0	0	0	4	3	5
1	0	1	0	1	0	0	2	0	0	1	3	0	0	0	1	1	1	0	1	1	1	1	1	1	1	0	1	0	1	1	1	1	0	1	4	3	5
1	0	1	1	0	1	0	2	0	0	1	0	1	0	0	0	1	1	0	1	1	0	0	1	1	1	0	1	1	1	1	1	1	1	1	4	3	8
0	1	0	2	0	0	1	2	0	0	1	3	0	0	0	1	0	0	0	0	0	1	1	1	1	0	0	1	1	1	1	1	0	0	1	1	2	5
1	0	1	0	1	0	0	2	0	0	1	3	0	0	0	1	1	1	1	0	1	1	1	1	1	0	0	1	1	1	1	1	1	1	0	5	2	7
0	1	0	2	0	0	1	2	0	0	1	3	0	0	0	1	1	1	0	1	0	0	0	1	1	1	0	0	0	1	0	1	0	0	1	2	3	3
1	0	1	0	1	0	0	2	0	0	1	1	0	1	0	0	1	0	0	1	0	0	1	0	1	1	0	1	1	1	1	1	1	0	1	1	2	7
1	0	1	0	1	0	0	2	0	0	1	1	0	1	0	0	1	1	1	1	1	1	1	1	1	1	0	1	1	1	1	1	1	0	1	6	3	7
1	0	1	0	1	0	0	2	0	0	1	1	0	1	0	0	1	0	0	0	0	1	1	1	1	0	0	1	1	1	0	1	1	0	1	1	2	5
1	0	1	1	0	1	0	2	0	0	1	3	0	0	0	1	1	1	1	1	1	0	0	1	1	1	0	1	1	1	1	1	1	1	1	4	3	7
1	0	1	2	0	0	1	2	0	0	1	3	0	0	0	1	1	0	0	1	0	1	1	1	1	1	0	1	1	1	1	1	0	0	0	2	3	6
1	0	1	0	1	0	0	2	0	0	1	1	0	1	0	0	1	1	1	1	1	0	0	0	0	1	1	1	1	1	1	1	1	0	1	4	2	7
1	0	1	1	0	1	0	2	0	0	1	3	0	0	0	1	0	1	1	1	0	0	0	1	0	1	0	1	0	1	0	0	0	0	1	4	2	2
0	1	0	0	1	0	0	1	0	1	0	1	0	1	0	0	0	1	0	1	1	1	1	1	1	1	0	1	1	1	1	1	1	1	1	4	3	8
0	1	0	0	1	0	0	1	0	1	0	1	0	1	0	0	0	1	0	1	1	1	1	1	1	1	0	1	1	1	1	1	1	1	1	4	3	8
1	0	1	1	0	1	0	0	1	0	0	0	1	0	0	0	0	1	0	1	1	0	1	1	1	1	0	1	1	1	1	1	1	1	1	3	3	8
1	0	1	0	1	0	0	2	0	0	1	1	0	1	0	0	1	1	1	1	1	1	0	1	0	0	0	1	1	1	0	0	0	0	1	5	1	4
0	1	0	0	1	0	0	2	0	0	1	1	0	1	0	0	1	0	0	1	1	1	1	1	0	0	0	1	1	0	0	1	1	0	0	3	1	5
1	0	1	0	1	0	0	2	0	0	1	1	0	1	0	0	1	1	0	1	1	1	1	1	1	0	0	1	1	1	1	1	1	0	1	5	2	7
1	0	1	0	1	0	0	1	0	1	0	1	0	1	0	0	0	1	0	1	0	0	0	1	1	1	0	1	0	1	1	1	1	0	1	2	3	5
1	0	1	2	0	0	1	2	0	0	1	3	0	0	0	1	1	1	1	1	1	0	0	1	1	1	0	1	1	1	1	1	1	0	1	4	3	6
1	0	1	1	0	1	0	2	0	0	1	0	1	0	0	0	1	1	1	1	1	0	1	1	0	1	0	1	1	1	1	1	1	0	1	4	2	7
1	0	1	0	1	0	0	2	0	0	1	1	0	1	0	0	0	1	0	1	1	0	0	1	1	1	0	1	1	1	1	1	1	0	1	4	3	7
0	1	0	0	1	0	0	2	0	0	1	2	0	0	1	0	1	1	0	1	0	0	1	1	1	0	0	1	1	1	1	1	1	0	1	2	2	7
1	0	1	2	0	0	1	1	0	1	0	0	1	0	0	0	0	1	1	0	1	1	1	1	1	0	1	1	1	1	1	1	1	1	1	4	3	8
1	0	1	1	0	1	0	2	0	0	1	3	0	0	0	1	0	1	0	1	0	0	1	1	0	0	0	1	1	1	0	0	1	0	0	3	1	4
0	1	0	0	1	0	0	2	0	0	1	1	0	1	0	0	1	1	1	1	1	0	0	1	1	1	0	1	1	1	1	1	0	0	0	4	3	5
0	1	0	2	0	0	1	2	0	0	1	3	0	0	0	1	1	1	0	1	0	1	1	1	0	1	0	1	1	1	1	1	1	0	1	3	2	7
1	0	1	2	0	0	1	2	0	0	1	0	1	0	0	0	1	1	1	1	1	1	0	1	1	1	0	1	1	1	1	1	1	1	1	5	3	8
1	0	1	1	0	1	0	1	0	1	0	3	0	0	0	1	1	1	0	1	0	1	1	1	0	0	0	1	0	1	1	1	1	0	1	3	1	5
1	0	1	1	0	1	0	2	0	0	1	2	0	0	1	0	1	0	1	1	1	0	0	1	1	1	0	1	1	1	1	1	1	0	0	4	3	7
0	1	0	1	0	1	0	2	0	0	1	3	0	0	0	1	1	1	1	1	1	0	1	1	1	0	0	1	1	1	0	1	1	0	1	4	2	6
0	1	0	2	0	0	1	2	0	0	1	3	0	0	0	1	0	1	0	1	0	0	1	1	1	1	0	1	1	1	1	1	1	0	1	2	3	7
0	1	0	2	0	0	1	2	0	0	1	3	0	0	0	1	1	0	1	1	0	0	0	0	0	0	0	0	0	0	0	0	0	0	0	3	0	1
0	1	0	0	1	0	0	1	0	1	0	1	0	1	0	0	1	1	0	1	0	0	0	1	0	1	0	1	0	1	1	1	0	0	0	2	2	5
1	0	1	0	1	0	0	2	0	0	1	2	0	0	1	0	0	1	0	1	1	0	0	1	1	0	0	1	1	1	1	1	1	1	1	3	2	7
0	1	0	2	0	0	1	2	0	0	1	3	0	0	0	1	1	1	0	0	1	0	0	1	1	1	0	1	1	1	1	1	0	1	0	3	3	7
1	0	1	0	1	0	0	2	0	0	1	0	1	0	0	0	0	1	1	1	0	0	1	1	1	1	0	1	0	1	1	1	1	0	1	3	3	5
1	0	1	1	0	1	0	2	0	0	1	2	0	0	1	0	1	1	1	1	0	1	1	1	1	1	0	1	0	1	1	1	1	1	1	5	3	7
1	0	1	1	0	1	0	2	0	0	1	3	0	0	0	1	1	0	0	0	0	0	0	0	0	1	0	1	1	1	1	0	0	0	1	1	1	4
1	0	1	1	0	1	0	1	0	1	0	2	0	0	1	0	1	1	0	1	1	0	1	1	1	1	1	1	0	1	1	0	1	0	1	4	4	4
0	1	0	2	0	0	1	2	0	0	1	3	0	0	0	1	1	1	1	1	1	0	0	1	1	0	0	0	1	1	1	1	1	1	0	4	2	6
1	0	1	1	0	1	0	1	0	1	0	0	1	0	0	0	1	1	1	0	1	1	1	1	1	1	0	1	1	1	1	1	1	0	1	5	3	7
1	0	1	1	0	1	0	2	0	0	1	1	0	1	0	0	1	1	1	1	1	1	0	1	0	0	0	1	1	1	1	1	1	0	1	5	1	7
1	0	1	1	0	1	0	2	0	0	1	2	0	0	1	0	1	1	0	1	0	0	0	1	0	1	0	1	1	1	1	1	0	0	0	3	2	5
0	1	0	0	1	0	0	2	0	0	1	1	0	1	0	0	0	1	1	1	1	0	0	1	1	0	0	1	1	1	1	1	1	0	1	4	2	6
1	0	1	1	0	1	0	2	0	0	1	3	0	0	0	1	1	1	0	1	1	1	1	1	1	1	0	1	1	1	1	1	1	0	1	5	3	7
1	0	1	0	1	0	0	2	0	0	1	1	0	1	0	0	1	1	1	1	0	0	1	1	1	1	0	1	0	1	0	1	0	0	1	3	3	3
1	0	1	1	0	1	0	1	0	1	0	3	0	0	0	1	1	0	0	0	0	1	0	1	1	1	0	1	1	1	1	1	1	0	0	1	3	6
1	0	1	2	0	0	1	2	0	0	1	0	1	0	0	0	0	0	1	0	1	0	1	1	0	1	0	1	0	1	1	1	0	0	1	3	2	5
#NULL!	#NULL!	#NULL!	#NULL!	#NULL!	#NULL!	#NULL!	#NULL!	#NULL!	#NULL!	#NULL!	#NULL!	#NULL!	#NULL!	#NULL!	#NULL!	#NULL!	#NULL!	#NULL!	#NULL!	#NULL!	#NULL!	#NULL!	#NULL!	#NULL!	#NULL!	#NULL!	#NULL!	#NULL!	#NULL!	#NULL!	#NULL!	#NULL!	#NULL!	#NULL!	#NULL!	#NULL!	#NULL!
